# Supplementary material for: Dual single-cell and bulk RNA sequencing reveal transcriptional profiles underlying heterogenous host-parasite interactions in human peripheral blood mononuclear cells
Source: Front Immunol. 2025 Jun 24;16:1582645. doi: 10.3389/fimmu.2025.1582645 (PMC12234285; doi:10.3389/fimmu.2025.1582645)
Supplement: Supplementary file 1 [file Table1.xlsx]

## Sheet: Legends
Table Number	Description
Supplementary Table 1	Marker genes for each cluster using FindAllMarkers functions (resolution = 0.2)
Supplementary Table 2	Summary of cell numbers, mean read per cell and median genes per cell before and after filtering
Supplementary Table 3	Number of cells for each cell type across donors and exposure conditions
Supplementary Table 4	Number of cells in each sample are shown for different cell type
Supplementary Table 5	Marker genes for each dendritic cell sub-cluster using FindAllMarkers functions (resolution = 0.2)
Supplementary Table 6	Number of cells in each sample are shown for different dendritic cell sub-cluster
Supplementary Table 7	Pathway enrichment analysis of bystander and infected dendritic cell shown for each sub-cluster. The analyses was performed using Metascape.

## Sheet: Table S1
Supp Table 1. Marker genes for each cluster using FindAllMarkers functions (resolution = 0.2)
cluster	Cell type	gene	p_val	avg_log2FC	pct.1	pct.2	p_val_adj
1	Monocytes	RCBTB2	0	1.14613	0.886	0.547	0
1	Monocytes	GCLC	0	1.47589	0.832	0.516	0
1	Monocytes	EREG	0	1.38033	0.703	0.403	0
1	Monocytes	ITGAL	0	1.29501	0.745	0.45	0
1	Monocytes	TRERF1	0	0.966452	0.85	0.572	0
1	Monocytes	NMT2	0	1.12556	0.665	0.395	0
1	Monocytes	EVI2B	0	0.778859	0.774	0.512	0
1	Monocytes	MAP3K7CL	0	0.904139	0.597	0.34	0
1	Monocytes	ToxoDB-----SAG1	0	-3.16966	0.093	0.347	0
1	Monocytes	TBXAS1	0	0.923829	0.793	0.541	0
1	Monocytes	RGCC	0	1.04951	0.557	0.307	0
1	Monocytes	ENSG00000234261	0	1.51582	0.422	0.172	0
1	Monocytes	FRY	0	1.07177	0.917	0.667	0
1	Monocytes	TGFBR2	0	0.844454	0.754	0.505	0
1	Monocytes	ST3GAL6	0	0.945787	0.735	0.488	0
1	Monocytes	MRTFB	0	0.954223	0.724	0.478	0
1	Monocytes	LDHA	0	-1.87736	0.238	0.483	0
1	Monocytes	PVT1	0	-3.14655	0.072	0.315	0
1	Monocytes	LINC00926	0	1.33273	0.482	0.24	0
1	Monocytes	ToxoDB-----TGGT1-213580	0	-3.51839	0.058	0.299	0
1	Monocytes	EMP1	0	0.757717	0.833	0.595	0
1	Monocytes	ToxoDB-----TGGT1-310490	0	-3.4403	0.058	0.296	0
1	Monocytes	LUCAT1	0	0.69909	0.682	0.445	0
1	Monocytes	MITF	0	1.07357	0.963	0.726	0
1	Monocytes	TIPARP	0	1.20229	0.625	0.388	0
1	Monocytes	C5AR1	0	0.967922	0.786	0.549	0
1	Monocytes	ME1	0	1.18708	0.788	0.552	0
1	Monocytes	RMDN2-AS1	0	1.14183	0.522	0.287	0
1	Monocytes	ToxoDB-----TGGT1-238010	0	-3.51903	0.048	0.281	0
1	Monocytes	MTHFD1L	0	-4.07399	0.04	0.273	0
1	Monocytes	LRP1	0	0.660931	0.792	0.559	0
1	Monocytes	IRF4	0	-3.76348	0.042	0.274	0
1	Monocytes	H2AC6	0	1.11722	0.585	0.353	0
1	Monocytes	SH3BP5	0	0.815053	0.752	0.522	0
1	Monocytes	ToxoDB-----TGGT1-270250	0	-3.26169	0.05	0.279	0
1	Monocytes	RESF1	0	0.993522	0.664	0.436	0
1	Monocytes	SDC2	0	1.00128	0.88	0.652	0
1	Monocytes	DUSP6	0	1.1178	0.489	0.261	0
1	Monocytes	LINC02185	0	0.915904	0.504	0.276	0
1	Monocytes	ToxoDB-----TGGT1-309810	0	-3.37382	0.056	0.282	0
1	Monocytes	PLSCR1	0	-2.13465	0.164	0.389	0
1	Monocytes	C15orf48	0	-2.07942	0.369	0.594	0
1	Monocytes	ENSG00000259354	0	-2.68801	0.124	0.349	0
1	Monocytes	GPAT3	0	1.1225	0.521	0.298	0
1	Monocytes	IL17RA	0	0.813668	0.909	0.686	0
1	Monocytes	MTSS1	0	0.816518	0.803	0.581	0
1	Monocytes	ACVR1	0	0.973444	0.635	0.413	0
1	Monocytes	ToxoDB-----TGGT1-289530	0	-3.28943	0.047	0.269	0
1	Monocytes	ToxoDB-----TGGT1-231080	0	-3.36844	0.047	0.269	0
1	Monocytes	SLC12A6	0	0.721087	0.701	0.479	0
1	Monocytes	FCGRT	0	0.756305	0.67	0.449	0
1	Monocytes	IL4I1	0	-2.28049	0.103	0.324	0
1	Monocytes	TNFSF13B	0	-1.79336	0.21	0.431	0
1	Monocytes	ToxoDB-----TGGT1-314810	0	-3.21513	0.048	0.268	0
1	Monocytes	CSF1R	0	0.63874	0.761	0.541	0
1	Monocytes	LMNA	0	0.880342	0.81	0.592	0
1	Monocytes	SLC8A1	0	-1.37862	0.328	0.546	0
1	Monocytes	EPSTI1	0	-2.75339	0.074	0.292	0
1	Monocytes	FUCA1	0	1.36417	0.478	0.261	0
1	Monocytes	IL1RN	0	-1.95768	0.104	0.32	0
1	Monocytes	ToxoDB-----TGGT1-267400	0	-3.45107	0.039	0.255	0
1	Monocytes	ToxoDB-----TGGT1-291850	0	-3.39845	0.047	0.262	0
1	Monocytes	ToxoDB-----TGGT1-305520	0	-3.44609	0.04	0.255	0
1	Monocytes	ToxoDB-----TGGT1-242330	0	-3.41738	0.042	0.257	0
1	Monocytes	LPAR6	0	1.10078	0.493	0.278	0
1	Monocytes	CMSS1	0	-2.55222	0.109	0.322	0
1	Monocytes	CD81	0	-1.69093	0.191	0.404	0
1	Monocytes	ToxoDB-----TGGT1-242340	0	-3.52243	0.045	0.258	0
1	Monocytes	ToxoDB-----TGGT1-232300	0	-3.23357	0.044	0.257	0
1	Monocytes	CD9	0	0.712652	0.899	0.686	0
1	Monocytes	IFI6	0	-2.12711	0.193	0.405	0
1	Monocytes	ToxoDB-----TGGT1-248390	0	-3.40757	0.038	0.25	0
1	Monocytes	TRAF1	0	-2.26065	0.111	0.322	0
1	Monocytes	ToxoDB-----TGGT1-262670	0	-3.32893	0.038	0.248	0
1	Monocytes	ToxoDB-----TGGT1-248480	0	-3.35893	0.042	0.252	0
1	Monocytes	MAP4K3	0	0.722792	0.803	0.594	0
1	Monocytes	ToxoDB-----TGGT1-260260	0	-3.67127	0.035	0.244	0
1	Monocytes	ToxoDB-----TGGT1-300000	0	-3.27445	0.04	0.249	0
1	Monocytes	NISCH	0	0.960027	0.597	0.389	0
1	Monocytes	IARS1	0	-2.67731	0.081	0.289	0
1	Monocytes	AAK1	0	0.987866	0.86	0.653	0
1	Monocytes	RFTN1	0	-1.3557	0.324	0.529	0
1	Monocytes	NUMB	0	0.874693	0.937	0.733	0
1	Monocytes	ToxoDB-----TGGT1-254440	0	-3.31526	0.04	0.244	0
1	Monocytes	NEK6	0	-1.30153	0.24	0.443	0
1	Monocytes	RPS6KA1	0	0.708867	0.726	0.524	0
1	Monocytes	IFITM3	0	-2.7083	0.115	0.316	0
1	Monocytes	CPQ	0	0.918387	0.881	0.68	0
1	Monocytes	MYO1F	0	0.715517	0.951	0.75	0
1	Monocytes	MKNK1	0	0.815609	0.671	0.471	0
1	Monocytes	LAP3	0	-1.58171	0.201	0.401	0
1	Monocytes	IER3	0	-1.36647	0.287	0.487	0
1	Monocytes	PPA1	0	-3.12197	0.046	0.246	0
1	Monocytes	SLC16A6	0	1.14025	0.518	0.318	0
1	Monocytes	ToxoDB-----TGGT1-286450	0	-3.08262	0.046	0.246	0
1	Monocytes	ToxoDB-----TGGT1-266070	0	-3.33809	0.039	0.239	0
1	Monocytes	LY6E	0	-1.82823	0.311	0.509	0
1	Monocytes	RASAL1	0	1.28718	0.433	0.235	0
1	Monocytes	ToxoDB-----TGGT1-239760	0	-3.23698	0.041	0.239	0
1	Monocytes	SRM	0	-3.01699	0.059	0.256	0
1	Monocytes	MEF2C	0	1.35206	0.53	0.333	0
1	Monocytes	MX2	0	-2.74096	0.073	0.27	0
1	Monocytes	ToxoDB-----TGGT1-245620	0	-3.26481	0.041	0.238	0
1	Monocytes	XAF1	0	-2.36514	0.083	0.279	0
1	Monocytes	ToxoDB-----TGGT1-205340	0	-3.30927	0.035	0.231	0
1	Monocytes	SLC20A1	0	-1.94581	0.105	0.3	0
1	Monocytes	ToxoDB-----TGGT1-232710	0	-3.40667	0.034	0.229	0
1	Monocytes	ToxoDB-----TGGT1-249250	0	-3.41871	0.037	0.232	0
1	Monocytes	MBP	0	0.756289	0.886	0.693	0
1	Monocytes	MX1	0	-3.20686	0.053	0.246	0
1	Monocytes	ENG	0	0.753269	0.735	0.542	0
1	Monocytes	KIAA0930	0	0.704927	0.829	0.636	0
1	Monocytes	ISG15	0	-2.57401	0.177	0.368	0
1	Monocytes	ToxoDB-----TGGT1-261570	0	-3.42555	0.032	0.223	0
1	Monocytes	CRIM1	0	1.33013	0.569	0.378	0
1	Monocytes	ToxoDB-----TGGT1-238250	0	-3.34701	0.034	0.223	0
1	Monocytes	ToxoDB-----TGGT1-259240	0	-3.35219	0.034	0.223	0
1	Monocytes	PLCB1	0	0.746889	0.87	0.682	0
1	Monocytes	SRC	0	0.679664	0.759	0.573	0
1	Monocytes	ToxoDB-----TGGT1-312090	0	-3.47081	0.029	0.215	0
1	Monocytes	CDKN2B	0	1.2325	0.349	0.163	0
1	Monocytes	ToxoDB-----TGGT1-226970	0	-3.35255	0.032	0.217	0
1	Monocytes	ToxoDB-----TGGT1-210690	0	-3.42329	0.031	0.215	0
1	Monocytes	LITAF	0	-0.965628	0.468	0.651	0
1	Monocytes	ToxoDB-----TGGT1-275810	0	-3.39427	0.029	0.212	0
1	Monocytes	SOCS3	0	-2.32637	0.057	0.239	0
1	Monocytes	ToxoDB-----TGGT1-219690	0	-3.29464	0.026	0.208	0
1	Monocytes	DMXL1	0	0.659727	0.788	0.607	0
1	Monocytes	ASPH	0	1.12384	0.669	0.489	0
1	Monocytes	SCFD2	0	-2.2632	0.086	0.266	0
1	Monocytes	UCK2	0	-2.3092	0.075	0.255	0
1	Monocytes	AQP9	0	-2.14061	0.08	0.26	0
1	Monocytes	ENOSF1	0	-2.08741	0.086	0.265	0
1	Monocytes	MS4A7	0	-2.3396	0.106	0.285	0
1	Monocytes	NME1	0	-3.56831	0.029	0.207	0
1	Monocytes	ToxoDB-----TGGT1-267060	0	-3.29258	0.027	0.205	0
1	Monocytes	ToxoDB-----TGGT1-231140	0	-3.43577	0.03	0.208	0
1	Monocytes	TMEM164	0	0.756732	0.71	0.532	0
1	Monocytes	IFI44L	0	-3.49701	0.034	0.21	0
1	Monocytes	MT2A	0	-3.36884	0.068	0.244	0
1	Monocytes	ToxoDB-----TGGT1-245460	0	-3.03588	0.034	0.21	0
1	Monocytes	ITGB2	0	0.581162	0.854	0.678	0
1	Monocytes	ST6GALNAC3	0	-3.40173	0.055	0.23	0
1	Monocytes	PHLDA2	0	-3.49394	0.034	0.209	0
1	Monocytes	C17orf58	0	-3.49447	0.033	0.208	0
1	Monocytes	SPINT2	0	-2.1338	0.082	0.257	0
1	Monocytes	SLC39A8	0	-2.84274	0.053	0.227	0
1	Monocytes	PAICS	0	-2.73962	0.059	0.232	0
1	Monocytes	ToxoDB-----TGGT1-300190	0	-3.41069	0.027	0.198	0
1	Monocytes	ToxoDB-----TGGT1-309820	0	-3.38592	0.023	0.193	0
1	Monocytes	SIGLEC1	0	-2.96563	0.039	0.209	0
1	Monocytes	DGKH	0	0.876219	0.802	0.633	0
1	Monocytes	KIF1B	0	0.769204	0.855	0.686	0
1	Monocytes	INSIG1	0	0.741827	0.814	0.645	0
1	Monocytes	ToxoDB-----TGGT1-213350	0	-3.56974	0.025	0.193	0
1	Monocytes	ToxoDB-----TGGT1-229250B	0	-3.5655	0.022	0.19	0
1	Monocytes	CBL	0	0.706269	0.863	0.696	0
1	Monocytes	MAOA	0	-4.16564	0.02	0.187	0
1	Monocytes	ToxoDB-----TGGT1-292130	0	-3.62353	0.024	0.191	0
1	Monocytes	IFIT3	0	-3.42608	0.044	0.211	0
1	Monocytes	ToxoDB-----TGGT1-232230	0	-3.27025	0.027	0.193	0
1	Monocytes	ToxoDB-----TGGT1-225080	0	-3.44588	0.026	0.192	0
1	Monocytes	ToxoDB-----TGGT1-205700	0	-3.27712	0.028	0.193	0
1	Monocytes	ARHGAP31	0	-1.15373	0.486	0.65	0
1	Monocytes	ToxoDB-----TGGT1-293690	0	-3.54928	0.026	0.189	0
1	Monocytes	ToxoDB-----TGGT1-263040	0	-3.36656	0.027	0.19	0
1	Monocytes	HOMER1	0	-3.12996	0.046	0.209	0
1	Monocytes	GSTP1	0	-1.15491	0.533	0.696	0
1	Monocytes	CLEC4A	0	-2.51952	0.053	0.215	0
1	Monocytes	CYP27A1	0	0.842176	0.869	0.708	0
1	Monocytes	CAB39	0	1.13589	0.917	0.756	0
1	Monocytes	ToxoDB-----TGGT1-263050	0	-3.25474	0.023	0.184	0
1	Monocytes	IL7R	0	-4.92736	0.016	0.177	0
1	Monocytes	TAOK3	0	0.921371	0.973	0.813	0
1	Monocytes	OAS2	0	-2.62257	0.057	0.217	0
1	Monocytes	SLC7A5	0	-3.63427	0.024	0.184	0
1	Monocytes	ToxoDB-----TGGT1-234450	0	-3.59454	0.024	0.184	0
1	Monocytes	RSAD2	0	-3.31396	0.044	0.203	0
1	Monocytes	EML4	0	-1.11438	0.498	0.656	0
1	Monocytes	PLD3	0	0.563713	0.897	0.739	0
1	Monocytes	ToxoDB-----TGGT1-221210	0	-3.25758	0.03	0.188	0
1	Monocytes	ToxoDB-----TGGT1-226410	0	-3.40045	0.024	0.182	0
1	Monocytes	CSGALNACT2	0	0.570014	0.834	0.676	0
1	Monocytes	ToxoDB-----TGGT1-288720	0	-3.27045	0.025	0.182	0
1	Monocytes	RPSA	0	-1.40622	0.478	0.633	0
1	Monocytes	AHNAK	0	0.706418	0.94	0.785	0
1	Monocytes	DICER1	0	0.76718	0.84	0.685	0
1	Monocytes	ToxoDB-----TGGT1-200360	0	-2.74399	0.029	0.183	0
1	Monocytes	ATP6AP2	0	0.565979	0.82	0.666	0
1	Monocytes	ToxoDB-----TGGT1-207840	0	-3.32916	0.023	0.176	0
1	Monocytes	ToxoDB-----TGGT1-277270	0	-3.15782	0.022	0.174	0
1	Monocytes	ToxoDB-----TGGT1-204020	0	-3.36921	0.022	0.174	0
1	Monocytes	NPM1	0	-1.29016	0.464	0.614	0
1	Monocytes	RNF24	0	0.673375	0.82	0.671	0
1	Monocytes	LAMP3	0	-4.45916	0.015	0.163	0
1	Monocytes	MDFIC	0	0.545541	0.887	0.742	0
1	Monocytes	ToxoDB-----TGGT1-289750	0	-3.38618	0.022	0.167	0
1	Monocytes	ToxoDB-----TGGT1-270380	0	-3.33745	0.022	0.166	0
1	Monocytes	TAF4B	0	-3.17427	0.022	0.165	0
1	Monocytes	BAZ2B	0	0.667486	0.89	0.751	0
1	Monocytes	ATP13A3	0	0.604528	0.901	0.762	0
1	Monocytes	ToxoDB-----TGGT1-211680	0	-3.48902	0.018	0.155	0
1	Monocytes	SMAP2	0	0.540587	0.882	0.751	0
1	Monocytes	TUBB	0	-1.27424	0.613	0.74	0
1	Monocytes	NCOA1	0	0.738909	0.908	0.784	0
1	Monocytes	SLC44A1	0	0.647897	0.925	0.801	0
1	Monocytes	CCNY	0	0.757695	0.93	0.808	0
1	Monocytes	KYNU	0	0.90779	0.962	0.842	0
1	Monocytes	SSH2	0	0.66931	0.913	0.801	0
1	Monocytes	RB1	0	0.627081	0.864	0.755	0
1	Monocytes	USP3	0	0.622014	0.944	0.837	0
1	Monocytes	PGD	0	0.675841	0.924	0.823	0
1	Monocytes	JMJD1C	0	0.522243	0.925	0.825	0
1	Monocytes	SLC7A11	0	0.694966	0.97	0.87	0
1	Monocytes	CYP1B1	0	0.739649	0.981	0.882	0
1	Monocytes	MAP3K2	0	0.645078	0.939	0.84	0
1	Monocytes	MYO9B	0	0.513884	0.948	0.853	0
1	Monocytes	JARID2	0	1.0219	0.964	0.87	0
1	Monocytes	BACH1	0	0.691976	0.981	0.894	0
1	Monocytes	NCOA3	0	0.619021	0.931	0.849	0
1	Monocytes	CELF1	0	0.542006	0.941	0.859	0
1	Monocytes	TMSB4X	0	-1.09059	0.862	0.939	0
1	Monocytes	ADK	0	0.778142	0.951	0.88	0
1	Monocytes	SDCBP	0	0.603082	0.976	0.91	0
1	Monocytes	ATXN1	0	0.690525	0.99	0.939	0
1	Monocytes	PTMA	0	-0.899431	0.951	0.977	0
1	Monocytes	MBNL1	0	0.530139	0.99	0.964	0
1	Monocytes	NEAT1	0	0.624379	0.999	0.991	0
1	Monocytes	TPT1	0	0.511624	0.981	0.98	0
1	Monocytes	SH3GLB1	2.18e-307	0.682297	0.731	0.561	5.97e-303
1	Monocytes	ToxoDB-----TGGT1-257350	8.63e-306	-3.3307	0.016	0.152	2.36e-301
1	Monocytes	ARNTL2	5.55e-305	-1.56692	0.167	0.358	1.51e-300
1	Monocytes	IFIT1	4.7e-304	-3.90144	0.02	0.156	1.28e-299
1	Monocytes	SNX8	4.08e-303	-1.63709	0.263	0.439	1.11e-298
1	Monocytes	FNDC3B	6.06e-303	-0.98473	0.603	0.739	1.66e-298
1	Monocytes	CMIP	1.43e-302	-1.03178	0.356	0.551	3.9e-298
1	Monocytes	UBR2	3.15e-300	0.634538	0.802	0.67	8.62e-296
1	Monocytes	EPOP	7.16e-299	-3.0045	0.03	0.173	1.96e-294
1	Monocytes	BCAT1	1.89e-298	-1.72927	0.127	0.312	5.15e-294
1	Monocytes	NOLC1	4.38e-298	-2.12819	0.096	0.266	1.2e-293
1	Monocytes	IFI44	7.5e-298	-3.21972	0.028	0.169	2.05e-293
1	Monocytes	ToxoDB-----TGGT1-295350	7.8e-297	-3.35348	0.02	0.155	2.13e-292
1	Monocytes	DOCK5	8.36e-297	0.612357	0.811	0.665	2.28e-292
1	Monocytes	BATF3	1.35e-296	-4.28394	0.01	0.135	3.69e-292
1	Monocytes	ToxoDB-----TGGT1-294800B	4.28e-296	-3.33755	0.019	0.153	1.17e-291
1	Monocytes	ToxoDB-----TGGT1-229670	3.98e-295	-3.23837	0.022	0.158	1.09e-290
1	Monocytes	HSPE1	9.59e-295	-1.75107	0.208	0.385	2.62e-290
1	Monocytes	CYTH4	2.9e-294	0.734961	0.624	0.415	7.91e-290
1	Monocytes	GPR183	1.32e-293	-1.79919	0.206	0.385	3.61e-289
1	Monocytes	SLC7A7	3.39e-293	-2.11666	0.091	0.259	9.27e-289
1	Monocytes	POLR2J3.1	4.03e-291	0.629395	0.773	0.626	1.1e-286
1	Monocytes	ITM2B	4.66e-291	0.526841	0.894	0.776	1.27e-286
1	Monocytes	EIF4EBP1	5.51e-291	-1.7767	0.216	0.391	1.5e-286
1	Monocytes	QSOX1	2.32e-290	-1.70921	0.195	0.372	6.34e-286
1	Monocytes	FKBP5	2.7e-290	-0.940956	0.476	0.645	7.37e-286
1	Monocytes	ToxoDB-----TGGT1-254620	3.04e-290	-3.40106	0.017	0.147	8.32e-286
1	Monocytes	ToxoDB-----TGGT1-242845	3.64e-290	-3.26209	0.015	0.143	9.95e-286
1	Monocytes	ToxoDB-----TGGT1-289690	7.79e-290	-3.2508	0.018	0.15	2.13e-285
1	Monocytes	TET2	3.42e-289	0.567363	0.875	0.775	9.34e-285
1	Monocytes	LINC00937	8.37e-289	0.827864	0.64	0.459	2.29e-284
1	Monocytes	CMPK2	8.96e-288	-2.83876	0.035	0.177	2.45e-283
1	Monocytes	ToxoDB-----TGGT1-207440	4.1e-287	-3.33157	0.018	0.149	1.12e-282
1	Monocytes	CAPZB	5.29e-287	0.565196	0.875	0.777	1.45e-282
1	Monocytes	PLEKHM3	1.01e-286	1.12836	0.62	0.449	2.75e-282
1	Monocytes	HSP90AA1	1.35e-286	-0.904178	0.889	0.914	3.7e-282
1	Monocytes	DENND5A	2.72e-286	-1.69945	0.162	0.345	7.44e-282
1	Monocytes	CAMSAP2	9.7e-286	0.768285	0.691	0.513	2.65e-281
1	Monocytes	MOB3B	1.32e-283	-1.09025	0.366	0.548	3.59e-279
1	Monocytes	PHGDH	4.98e-282	-4.09983	0.014	0.138	1.36e-277
1	Monocytes	DDX21	7.59e-282	-1.24418	0.39	0.545	2.07e-277
1	Monocytes	MCM6	7.96e-282	-2.83886	0.026	0.161	2.17e-277
1	Monocytes	EEPD1	3.7e-281	0.832471	0.631	0.441	1.01e-276
1	Monocytes	LDHB	6.17e-281	-2.45722	0.062	0.215	1.69e-276
1	Monocytes	MIR155HG	9.45e-281	-4.09167	0.021	0.15	2.58e-276
1	Monocytes	ToxoDB-----TGGT1-227620	6.29e-280	-2.69376	0.027	0.162	1.72e-275
1	Monocytes	CTPS1	1.68e-279	-3.13786	0.021	0.151	4.6e-275
1	Monocytes	HERC5	6.69e-279	-2.43311	0.09	0.25	1.83e-274
1	Monocytes	FABP5	1.4e-278	-1.73907	0.179	0.358	3.84e-274
1	Monocytes	ARID3A	1.96e-278	0.736964	0.658	0.474	5.34e-274
1	Monocytes	ToxoDB-----TGGT1-288650	2.35e-278	-2.75512	0.024	0.157	6.41e-274
1	Monocytes	ABCC3	4.75e-277	0.648029	0.749	0.578	1.3e-272
1	Monocytes	C5AR2	7.6e-277	1.31339	0.316	0.147	2.08e-272
1	Monocytes	ARL4C	2.41e-276	-2.26572	0.062	0.215	6.59e-272
1	Monocytes	GPR68	4.34e-276	1.07997	0.356	0.179	1.19e-271
1	Monocytes	CD274	4.62e-276	-1.8802	0.074	0.234	1.26e-271
1	Monocytes	SCARB1	9.62e-276	-1.8413	0.095	0.261	2.63e-271
1	Monocytes	VWA8	1.08e-275	0.961752	0.597	0.43	2.95e-271
1	Monocytes	ToxoDB-----TGGT1-299050	6.53e-275	-3.61242	0.013	0.135	1.79e-270
1	Monocytes	MEF2A	1.07e-274	0.609918	0.863	0.76	2.93e-270
1	Monocytes	ToxoDB-----TGGT1-262690	5.04e-274	-3.34968	0.018	0.143	1.38e-269
1	Monocytes	ToxoDB-----TGGT1-294230	6.91e-274	-3.78441	0.013	0.134	1.89e-269
1	Monocytes	CALM1	1.4e-273	-0.738595	0.627	0.743	3.81e-269
1	Monocytes	NETO2	2.01e-273	-1.78707	0.161	0.332	5.5e-269
1	Monocytes	ToxoDB-----TGGT1-249900	2.93e-273	-3.24863	0.016	0.139	8.02e-269
1	Monocytes	RPL35	4.65e-273	-1.02182	0.777	0.829	1.27e-268
1	Monocytes	CISH	7.31e-273	-2.65391	0.027	0.161	2e-268
1	Monocytes	FERMT3	1.99e-272	0.529353	0.844	0.731	5.44e-268
1	Monocytes	REL	3.28e-272	-1.34791	0.48	0.617	8.96e-268
1	Monocytes	SOCS1	1.48e-271	-2.54599	0.028	0.162	4.05e-267
1	Monocytes	RBL1	1.5e-271	-1.82062	0.114	0.281	4.09e-267
1	Monocytes	FGD6	2.89e-271	0.821873	0.559	0.367	7.88e-267
1	Monocytes	LRP8	2.16e-270	-2.66024	0.048	0.191	5.9e-266
1	Monocytes	SLC7A1	7.63e-270	-1.9008	0.13	0.295	2.09e-265
1	Monocytes	CCDC85B	1.32e-269	-2.66533	0.043	0.183	3.6e-265
1	Monocytes	LIMA1	1.43e-267	-3.44232	0.019	0.142	3.91e-263
1	Monocytes	TUT7	1.48e-267	0.577992	0.789	0.64	4.03e-263
1	Monocytes	PPAT	6.22e-267	-2.91007	0.026	0.156	1.7e-262
1	Monocytes	ARAP2	1.47e-266	-2.10437	0.102	0.263	4.03e-262
1	Monocytes	STAB1	2.32e-266	0.975332	0.449	0.265	6.33e-262
1	Monocytes	LCP2	2.32e-266	-1.89031	0.121	0.289	6.34e-262
1	Monocytes	ENO1	2.2e-265	-0.790197	0.751	0.81	6.02e-261
1	Monocytes	RAB31	3.57e-265	0.520373	0.82	0.677	9.74e-261
1	Monocytes	SPAG9	5.13e-265	0.711243	0.8	0.695	1.4e-260
1	Monocytes	EGR2	3.63e-264	0.646391	0.706	0.538	9.93e-260
1	Monocytes	LRRC8B	3.89e-264	-1.94194	0.099	0.261	1.06e-259
1	Monocytes	ORAI1	2.45e-263	-1.50318	0.131	0.304	6.7e-259
1	Monocytes	PUS7	2.54e-263	-2.29848	0.055	0.2	6.95e-259
1	Monocytes	ToxoDB-----TGGT1-234550	4e-263	-3.48434	0.015	0.134	1.09e-258
1	Monocytes	DDX10	4.25e-263	-1.51392	0.185	0.36	1.16e-258
1	Monocytes	TXNIP	8.18e-263	0.58708	0.661	0.442	2.23e-258
1	Monocytes	RTN1	1.55e-262	0.622502	0.729	0.548	4.24e-258
1	Monocytes	PEBP1	8.42e-262	-2.00811	0.076	0.229	2.3e-257
1	Monocytes	CD52	8.58e-260	0.655223	0.694	0.501	2.34e-255
1	Monocytes	HSP90AB1	1.36e-259	-0.869748	0.728	0.8	3.73e-255
1	Monocytes	EPRS1	1.99e-259	-1.54092	0.182	0.352	5.43e-255
1	Monocytes	PSAT1	1.09e-258	-4.29194	0.013	0.128	2.99e-254
1	Monocytes	ToxoDB-----TGGT1-254030	1.96e-258	-3.40961	0.011	0.125	5.35e-254
1	Monocytes	SNRPD1	3.8e-258	-1.54068	0.207	0.374	1.04e-253
1	Monocytes	GYPC	6.02e-258	-4.06753	0.009	0.12	1.65e-253
1	Monocytes	VEGFA	7.65e-258	-2.06101	0.067	0.217	2.09e-253
1	Monocytes	MARCKSL1	7.03e-257	-1.6278	0.169	0.338	1.92e-252
1	Monocytes	KCNQ5	6.66e-256	-4.20281	0.021	0.141	1.82e-251
1	Monocytes	ATP6AP1	1.78e-255	0.523159	0.8	0.643	4.86e-251
1	Monocytes	ZNF385A	2.32e-254	0.546579	0.748	0.538	6.34e-250
1	Monocytes	HSPD1	2.58e-254	-1.59884	0.259	0.416	7.06e-250
1	Monocytes	XYLT1	6.92e-254	1.2293	0.317	0.159	1.89e-249
1	Monocytes	OAS1	6.82e-253	-2.33957	0.059	0.2	1.86e-248
1	Monocytes	RAN	7.27e-253	-1.26241	0.465	0.588	1.99e-248
1	Monocytes	ToxoDB-----TGGT1-266460	4.06e-252	-3.50524	0.012	0.125	1.11e-247
1	Monocytes	BZW2	1.04e-251	-1.92577	0.082	0.234	2.85e-247
1	Monocytes	CD320	7.5e-251	-3.73027	0.01	0.119	2.05e-246
1	Monocytes	PRKDC	9.09e-251	-1.21414	0.408	0.544	2.48e-246
1	Monocytes	SLC15A3	1.02e-250	-1.25096	0.191	0.369	2.79e-246
1	Monocytes	ToxoDB-----TGGT1-212290	1.05e-250	-3.32299	0.014	0.127	2.86e-246
1	Monocytes	ToxoDB-----TGGT1-215530	2.23e-250	-3.77372	0.015	0.129	6.08e-246
1	Monocytes	OAS3	4.37e-250	-2.29379	0.053	0.191	1.19e-245
1	Monocytes	PNPT1	1.43e-249	-1.7972	0.089	0.243	3.9e-245
1	Monocytes	GSR	4.03e-249	0.604593	0.787	0.652	1.1e-244
1	Monocytes	AK4	7.71e-249	-1.48333	0.101	0.262	2.11e-244
1	Monocytes	PLA2G7	6.14e-248	0.537618	0.777	0.593	1.68e-243
1	Monocytes	MCM4	6.85e-248	-2.50259	0.036	0.166	1.87e-243
1	Monocytes	ToxoDB-----SRS3	1.07e-247	-3.85081	0.014	0.126	2.92e-243
1	Monocytes	PRDX4	1.1e-247	-2.37902	0.041	0.174	3.02e-243
1	Monocytes	ELL2	1.17e-247	-1.18454	0.304	0.475	3.19e-243
1	Monocytes	ENSG00000284882	2.1e-247	1.04275	0.367	0.197	5.72e-243
1	Monocytes	CCL22	3.48e-247	-4.5286	0.082	0.226	9.5e-243
1	Monocytes	SSBP2	3.71e-247	0.68665	0.709	0.556	1.01e-242
1	Monocytes	GLIPR2	9.75e-247	-1.1775	0.208	0.388	2.66e-242
1	Monocytes	NOP56	4.7e-246	-1.68888	0.15	0.31	1.28e-241
1	Monocytes	DUSP5	2.67e-245	-1.98467	0.054	0.193	7.28e-241
1	Monocytes	H1-2	6.85e-245	1.09683	0.417	0.245	1.87e-240
1	Monocytes	EMB	9.93e-245	-1.7046	0.127	0.287	2.71e-240
1	Monocytes	WDR43	2.22e-244	-1.50524	0.181	0.345	6.06e-240
1	Monocytes	MRTO4	3.57e-244	-2.21527	0.061	0.201	9.76e-240
1	Monocytes	HIVEP3	3.01e-243	-2.96763	0.025	0.144	8.22e-239
1	Monocytes	ToxoDB-----TGGT1-249240	1.33e-242	-3.33259	0.015	0.127	3.64e-238
1	Monocytes	ToxoDB-----TGGT1-227360	9.33e-242	-3.35235	0.013	0.122	2.55e-237
1	Monocytes	WDR76	2.36e-241	-2.33982	0.032	0.158	6.44e-237
1	Monocytes	CCL17	3.05e-241	-4.66006	0.104	0.252	8.34e-237
1	Monocytes	GK	3.24e-241	0.530038	0.812	0.662	8.86e-237
1	Monocytes	INHBA	5.37e-241	-3.14787	0.025	0.143	1.47e-236
1	Monocytes	PRKCB	9.36e-241	-1.00951	0.365	0.539	2.56e-236
1	Monocytes	TXN	2.03e-240	-1.58864	0.832	0.874	5.56e-236
1	Monocytes	SIPA1L2	4.42e-239	0.712919	0.652	0.494	1.21e-234
1	Monocytes	PARP9	5.81e-238	-2.05855	0.088	0.233	1.59e-233
1	Monocytes	PDE4B	1.43e-236	-1.98428	0.077	0.221	3.9e-232
1	Monocytes	FANCA	5.3e-236	-2.63922	0.029	0.148	1.45e-231
1	Monocytes	EGR1	1.33e-235	-2.34756	0.033	0.156	3.65e-231
1	Monocytes	SERPINB9	5.84e-234	-3.50384	0.014	0.122	1.6e-229
1	Monocytes	C1QBP	1.67e-232	-1.74625	0.127	0.279	4.57e-228
1	Monocytes	SLC49A4	1.79e-232	0.837803	0.52	0.347	4.9e-228
1	Monocytes	ToxoDB-----TGGT1-203630	2.45e-232	-3.52124	0.012	0.116	6.7e-228
1	Monocytes	MIF	2.48e-232	-1.68626	0.134	0.289	6.76e-228
1	Monocytes	ToxoDB-----TGGT1-273760	5.69e-232	-3.69117	0.01	0.113	1.55e-227
1	Monocytes	LARS1	9.33e-232	-1.41749	0.214	0.371	2.55e-227
1	Monocytes	GMDS	1.34e-231	-1.33643	0.193	0.36	3.65e-227
1	Monocytes	SEPTIN9	5.77e-231	0.577584	0.763	0.638	1.58e-226
1	Monocytes	PARVB	3.86e-230	-1.01411	0.313	0.479	1.05e-225
1	Monocytes	CEP83	5.38e-230	-1.93288	0.072	0.212	1.47e-225
1	Monocytes	TXNRD1	6.28e-230	0.576894	0.913	0.836	1.71e-225
1	Monocytes	ATF5	8.9e-230	-1.44762	0.226	0.393	2.43e-225
1	Monocytes	HDAC5	3.24e-229	0.87035	0.434	0.263	8.84e-225
1	Monocytes	RANBP1	3.61e-229	-1.53662	0.244	0.393	9.86e-225
1	Monocytes	BCL2	4.25e-229	-2.2997	0.063	0.198	1.16e-224
1	Monocytes	CPED1	3.28e-228	0.952744	0.413	0.243	8.95e-224
1	Monocytes	PTPN6	7.16e-228	0.590444	0.729	0.584	1.96e-223
1	Monocytes	TFRC	1.49e-227	-1.30239	0.189	0.357	4.07e-223
1	Monocytes	MAF	9.54e-227	-3.19079	0.025	0.138	2.6e-222
1	Monocytes	IRF8	1.14e-226	-2.1509	0.048	0.176	3.11e-222
1	Monocytes	VOPP1	5.43e-226	-0.881428	0.361	0.536	1.48e-221
1	Monocytes	ABCC4	6.06e-225	-2.16836	0.054	0.183	1.66e-220
1	Monocytes	NOP58	9.77e-225	-1.34476	0.203	0.362	2.67e-220
1	Monocytes	EVI2A	2.24e-224	0.623625	0.615	0.425	6.11e-220
1	Monocytes	NCOA2	7.26e-224	0.516106	0.817	0.688	1.98e-219
1	Monocytes	ARHGAP15	5.92e-222	0.629326	0.749	0.58	1.62e-217
1	Monocytes	ToxoDB-----TGGT1-219140	7.29e-222	-3.30066	0.013	0.115	1.99e-217
1	Monocytes	ToxoDB-----TGGT1-286420B	2.63e-221	-3.60245	0.01	0.109	7.19e-217
1	Monocytes	IFIT2	4.37e-221	-3.96944	0.014	0.116	1.19e-216
1	Monocytes	ToxoDB-----TGGT1-313390	6.84e-221	-3.6237	0.01	0.108	1.87e-216
1	Monocytes	GPATCH4	1.26e-220	-2.01492	0.066	0.199	3.45e-216
1	Monocytes	COL23A1	7.06e-220	1.57269	0.269	0.131	1.93e-215
1	Monocytes	BIRC3	2.73e-219	-1.33969	0.244	0.406	7.46e-215
1	Monocytes	NDUFAF2	3.93e-219	-1.635	0.107	0.254	1.07e-214
1	Monocytes	HELLS	8.02e-219	-3.39536	0.013	0.114	2.19e-214
1	Monocytes	ToxoDB-----TGGT1-227600	3.46e-218	-3.38714	0.013	0.113	9.46e-214
1	Monocytes	DDIT4	3.62e-218	-2.8816	0.026	0.137	9.88e-214
1	Monocytes	ITGB1	3.85e-218	0.516808	0.777	0.652	1.05e-213
1	Monocytes	IFI16	4.9e-218	-1.16811	0.233	0.399	1.34e-213
1	Monocytes	ToxoDB-----TGGT1-216680	1.55e-217	-2.75539	0.018	0.123	4.23e-213
1	Monocytes	MAPK1	2.35e-216	0.513858	0.862	0.775	6.43e-212
1	Monocytes	IMMP2L	1.43e-215	-1.08597	0.274	0.442	3.92e-211
1	Monocytes	CYRIA	1.48e-215	-1.36195	0.187	0.346	4.05e-211
1	Monocytes	MARCKS	1.68e-215	-0.827296	0.383	0.562	4.58e-211
1	Monocytes	TTBK2	6.16e-215	0.864288	0.5	0.338	1.68e-210
1	Monocytes	BCL2L11	2.29e-214	-2.00498	0.064	0.195	6.25e-210
1	Monocytes	AARS1	3.53e-214	-1.83904	0.076	0.21	9.66e-210
1	Monocytes	ToxoDB-----TGGT1-309120	4.64e-214	-3.01293	0.016	0.118	1.27e-209
1	Monocytes	UBXN7	5.45e-212	0.692511	0.581	0.421	1.49e-207
1	Monocytes	SIPA1L1	5.87e-212	-1.23257	0.316	0.476	1.6e-207
1	Monocytes	ARSG	1.29e-211	1.01768	0.414	0.258	3.54e-207
1	Monocytes	APEX1	3.53e-211	-1.73778	0.096	0.235	9.63e-207
1	Monocytes	CAMK1	1.26e-209	0.873703	0.449	0.287	3.45e-205
1	Monocytes	IER5	2.16e-209	-1.0212	0.258	0.423	5.9e-205
1	Monocytes	HNRNPAB	2.65e-209	-1.33755	0.314	0.45	7.23e-205
1	Monocytes	TMEM120B	4.9e-209	-1.99418	0.058	0.183	1.34e-204
1	Monocytes	POLE2	7.28e-209	-2.64624	0.024	0.129	1.99e-204
1	Monocytes	EIF2B3	1.43e-208	-1.34697	0.139	0.29	3.9e-204
1	Monocytes	NFATC3	3.59e-208	0.565636	0.77	0.655	9.8e-204
1	Monocytes	NHP2	4.82e-208	-1.60101	0.165	0.311	1.32e-203
1	Monocytes	STAT1	5.57e-208	-1.27344	0.439	0.571	1.52e-203
1	Monocytes	NCOR2	6.95e-208	-0.898739	0.379	0.528	1.9e-203
1	Monocytes	RAB7B	9.56e-208	0.53009	0.629	0.449	2.61e-203
1	Monocytes	ToxoDB-----TGGT1-249720	1.14e-206	-3.63379	0.009	0.102	3.11e-202
1	Monocytes	ToxoDB-----TGGT1-266960	2.81e-206	-3.3886	0.011	0.106	7.68e-202
1	Monocytes	SEC14L1	7.37e-206	0.615423	0.629	0.469	2.01e-201
1	Monocytes	IPCEF1	7.81e-206	1.59716	0.176	0.065	2.13e-201
1	Monocytes	ToxoDB-----TGGT1-263700	1.16e-205	-3.54586	0.009	0.101	3.17e-201
1	Monocytes	GPHN	2.05e-205	-1.21308	0.194	0.353	5.59e-201
1	Monocytes	TPM4	4.92e-205	-0.975567	0.561	0.652	1.34e-200
1	Monocytes	SRSF7	6.78e-205	-1.08657	0.295	0.444	1.85e-200
1	Monocytes	ToxoDB-----TGGT1-302000C	9.64e-204	-3.19037	0.011	0.105	2.63e-199
1	Monocytes	HIF1A	1.26e-203	-1.01443	0.388	0.54	3.44e-199
1	Monocytes	SRPRB	1.59e-203	-2.24338	0.042	0.157	4.34e-199
1	Monocytes	SPATA5	4.14e-202	-1.21718	0.164	0.319	1.13e-197
1	Monocytes	HSPBAP1	7.18e-202	0.73082	0.538	0.377	1.96e-197
1	Monocytes	CORIN	1.12e-201	2.45396	0.155	0.054	3.05e-197
1	Monocytes	DPYSL3	1.32e-201	1.57838	0.204	0.086	3.62e-197
1	Monocytes	SCMH1	1.92e-201	-1.84155	0.07	0.199	5.23e-197
1	Monocytes	CCND2	4.02e-200	-2.6315	0.041	0.153	1.1e-195
1	Monocytes	STXBP5	6.01e-200	0.685344	0.685	0.559	1.64e-195
1	Monocytes	SMYD3	1.57e-199	-0.972752	0.268	0.434	4.28e-195
1	Monocytes	FARSB	5.38e-199	-1.93155	0.057	0.179	1.47e-194
1	Monocytes	MDN1	6.56e-199	-1.46553	0.126	0.269	1.79e-194
1	Monocytes	ToxoDB-----TGGT1-311720	6.93e-199	-3.60479	0.011	0.102	1.89e-194
1	Monocytes	YIPF4	2.21e-198	0.570736	0.664	0.519	6.05e-194
1	Monocytes	PUM3	3.36e-198	-1.34362	0.182	0.33	9.17e-194
1	Monocytes	ToxoDB-----TGGT1-204400	4.5e-198	-3.27392	0.011	0.102	1.23e-193
1	Monocytes	SNRPF	5.7e-198	-1.54214	0.15	0.292	1.56e-193
1	Monocytes	ToxoDB-----TGGT1-284560	1.07e-197	-3.38097	0.011	0.102	2.93e-193
1	Monocytes	CTSH	1.63e-197	-0.922924	0.343	0.499	4.46e-193
1	Monocytes	ToxoDB-----TGGT1-213940	2.52e-197	-3.20978	0.011	0.103	6.87e-193
1	Monocytes	FBXL20	9.67e-197	0.533318	0.729	0.576	2.64e-192
1	Monocytes	EIF2AK2	1.17e-196	-1.37172	0.243	0.388	3.19e-192
1	Monocytes	IER2	1.38e-196	-1.08478	0.224	0.38	3.77e-192
1	Monocytes	HNRNPF	1.59e-196	-0.798951	0.502	0.612	4.34e-192
1	Monocytes	NLRC5	1.76e-196	-2.0034	0.063	0.185	4.82e-192
1	Monocytes	TNFSF10	2.34e-196	-2.72158	0.046	0.158	6.4e-192
1	Monocytes	ToxoDB-----TGGT1-220600	4.48e-196	-2.6923	0.016	0.111	1.22e-191
1	Monocytes	NCL	5.26e-196	-1.06345	0.548	0.638	1.44e-191
1	Monocytes	ATP1B3	6.49e-196	-0.681063	0.675	0.743	1.77e-191
1	Monocytes	WEE1	7.87e-196	-3.09606	0.01	0.1	2.15e-191
1	Monocytes	FLRT2	1.11e-195	1.05216	0.289	0.149	3.02e-191
1	Monocytes	GPD2	1.38e-195	-0.775255	0.423	0.576	3.76e-191
1	Monocytes	YBX3	1.21e-194	-0.836047	0.467	0.59	3.3e-190
1	Monocytes	MYO1G	4.25e-194	-1.67211	0.078	0.206	1.16e-189
1	Monocytes	CCNB1IP1	5.95e-194	-2.0855	0.048	0.162	1.63e-189
1	Monocytes	ToxoDB-----TGGT1-215460	8.1e-193	-3.26676	0.011	0.101	2.21e-188
1	Monocytes	RAB20	2.94e-191	-1.99999	0.052	0.168	8.04e-187
1	Monocytes	SCD	5.38e-191	-2.15381	0.087	0.211	1.47e-186
1	Monocytes	CLEC5A	1.82e-190	1.03238	0.305	0.164	4.97e-186
1	Monocytes	OXCT1	2.16e-190	-2.74889	0.025	0.125	5.9e-186
1	Monocytes	SYNGR2	2.74e-190	-1.13327	0.288	0.431	7.49e-186
1	Monocytes	NUP210	3.54e-190	-2.99624	0.017	0.111	9.66e-186
1	Monocytes	CDK4	5.02e-190	-1.60509	0.077	0.204	1.37e-185
1	Monocytes	MAT2A	6.36e-190	-1.05384	0.318	0.46	1.74e-185
1	Monocytes	RHOF	9.37e-190	-2.62823	0.034	0.138	2.56e-185
1	Monocytes	FBL	2.77e-189	-1.51111	0.127	0.263	7.56e-185
1	Monocytes	EBPL	7.48e-189	-2.70996	0.019	0.113	2.04e-184
1	Monocytes	PARP12	8.31e-189	-1.13301	0.199	0.348	2.27e-184
1	Monocytes	USP4	1.23e-188	0.591524	0.671	0.542	3.37e-184
1	Monocytes	FASN	6.29e-188	-2.39513	0.038	0.144	1.72e-183
1	Monocytes	MAMLD1	9.74e-188	-2.02119	0.042	0.152	2.66e-183
1	Monocytes	SEMA4D	1.29e-187	-1.93582	0.058	0.174	3.52e-183
1	Monocytes	ToxoDB-----TGGT1-319560	4.15e-187	-3.81673	0.029	0.129	1.13e-182
1	Monocytes	MYC	5.04e-187	-2.36751	0.025	0.123	1.38e-182
1	Monocytes	KCNK13	7.1e-187	-3.53491	0.016	0.106	1.94e-182
1	Monocytes	TRIM14	2.09e-186	-1.83602	0.071	0.192	5.72e-182
1	Monocytes	HDAC9	1.62e-185	1.12568	0.442	0.294	4.42e-181
1	Monocytes	SLC43A2	9.92e-185	0.513442	0.739	0.609	2.71e-180
1	Monocytes	N4BP1	1.01e-184	-0.740685	0.594	0.687	2.77e-180
1	Monocytes	GRAMD1A	1.74e-184	-1.46481	0.177	0.316	4.75e-180
1	Monocytes	SNHG16	2.63e-184	-1.35163	0.133	0.272	7.19e-180
1	Monocytes	SLC39A14	2.93e-184	-3.26356	0.013	0.1	8.01e-180
1	Monocytes	AOAH	3.4e-184	-1.22113	0.203	0.355	9.3e-180
1	Monocytes	PPIA	5.41e-184	-0.591871	0.736	0.793	1.48e-179
1	Monocytes	MCM2	7.09e-184	-3.02456	0.013	0.1	1.94e-179
1	Monocytes	BCL11A	8.98e-184	-1.64866	0.086	0.213	2.45e-179
1	Monocytes	HLA-DRA	9.42e-184	-0.803104	0.402	0.549	2.57e-179
1	Monocytes	ODC1	4.48e-183	-1.87256	0.086	0.209	1.22e-178
1	Monocytes	APOC1	4.87e-182	-2.62732	0.079	0.199	1.33e-177
1	Monocytes	MRPL3	7.8e-182	-1.39075	0.122	0.256	2.13e-177
1	Monocytes	CD180	2.43e-181	0.718729	0.469	0.313	6.63e-177
1	Monocytes	CYTIP	5.32e-181	0.529661	0.733	0.607	1.45e-176
1	Monocytes	ToxoDB-----TGGT1-250710	1.38e-180	-2.40211	0.031	0.13	3.76e-176
1	Monocytes	WNT2B	1.81e-180	0.9762	0.327	0.188	4.93e-176
1	Monocytes	DNAAF9	2.16e-180	0.575153	0.656	0.502	5.91e-176
1	Monocytes	TDP2	3.94e-180	0.695886	0.613	0.484	1.08e-175
1	Monocytes	ILRUN	6.06e-180	0.539335	0.737	0.623	1.66e-175
1	Monocytes	RCL1	1.31e-179	-2.06944	0.034	0.135	3.59e-175
1	Monocytes	LYSMD2	5.46e-179	-1.47012	0.092	0.22	1.49e-174
1	Monocytes	UBAP2	1.82e-178	-1.03533	0.246	0.393	4.97e-174
1	Monocytes	ToxoDB-----TGGT1-290005	8e-178	-1.83329	0.064	0.18	2.19e-173
1	Monocytes	CHASERR	9.34e-178	0.522946	0.675	0.542	2.55e-173
1	Monocytes	CD86	2.76e-177	-1.47381	0.158	0.295	7.53e-173
1	Monocytes	SLFN11	4.23e-177	-1.31937	0.1	0.23	1.16e-172
1	Monocytes	CCDC88A	1.75e-176	0.500619	0.853	0.791	4.78e-172
1	Monocytes	XBP1	5.94e-176	-1.27728	0.151	0.289	1.62e-171
1	Monocytes	ASRGL1	7.69e-176	0.670267	0.526	0.377	2.1e-171
1	Monocytes	SERPINA1	8.94e-176	-2.30071	0.036	0.136	2.44e-171
1	Monocytes	SNRPE	1.1e-175	-1.22326	0.218	0.357	3e-171
1	Monocytes	HSP90B1	1.59e-175	-0.808602	0.412	0.554	4.36e-171
1	Monocytes	SMIM4	2.08e-175	0.767195	0.525	0.384	5.68e-171
1	Monocytes	TSEN2	2.54e-175	-2.3674	0.029	0.125	6.94e-171
1	Monocytes	HACD3	2.61e-175	-1.36123	0.11	0.241	7.13e-171
1	Monocytes	ENSG00000285693	2.74e-175	0.782986	0.452	0.299	7.49e-171
1	Monocytes	ToxoDB-----TGGT1-220950	5.74e-175	-2.09268	0.022	0.114	1.57e-170
1	Monocytes	SLC1A5	1.76e-174	-1.42122	0.226	0.356	4.81e-170
1	Monocytes	BST2	2.9e-174	-0.927191	0.388	0.522	7.91e-170
1	Monocytes	TRAP1	1.56e-173	-1.46545	0.108	0.236	4.26e-169
1	Monocytes	ENSG00000255197	3.77e-173	0.622881	0.538	0.382	1.03e-168
1	Monocytes	CTSC	5.18e-173	-1.33882	0.18	0.322	1.42e-168
1	Monocytes	MYO1E	9.81e-173	0.72148	0.762	0.663	2.68e-168
1	Monocytes	TMEM268	1.13e-172	-2.02806	0.039	0.14	3.08e-168
1	Monocytes	RAB11FIP4	1.36e-172	0.896774	0.336	0.196	3.7e-168
1	Monocytes	NEK4	2.21e-172	0.784421	0.446	0.3	6.05e-168
1	Monocytes	EXOC3	2.2e-171	0.761509	0.472	0.33	6e-167
1	Monocytes	YPEL3	7.18e-171	0.539493	0.597	0.432	1.96e-166
1	Monocytes	IGF2R	1.31e-170	0.51533	0.742	0.61	3.58e-166
1	Monocytes	TMEM127	1.71e-170	0.646627	0.547	0.401	4.67e-166
1	Monocytes	PPARG	2.05e-170	-1.54621	0.162	0.297	5.61e-166
1	Monocytes	SMS	2.9e-170	-1.41759	0.106	0.234	7.91e-166
1	Monocytes	PIK3CD	5.97e-170	-1.4907	0.09	0.213	1.63e-165
1	Monocytes	SRSF2	7.57e-170	-0.956279	0.335	0.466	2.07e-165
1	Monocytes	DCTPP1	2.79e-169	-1.79754	0.064	0.175	7.63e-165
1	Monocytes	CD47	3.44e-168	-0.970151	0.256	0.403	9.4e-164
1	Monocytes	COA1	1.24e-167	-1.01157	0.24	0.384	3.38e-163
1	Monocytes	NASP	1.91e-167	-1.18767	0.205	0.341	5.21e-163
1	Monocytes	MRPS27	1.2e-166	-1.3106	0.155	0.287	3.27e-162
1	Monocytes	OLA1	2e-166	-0.901436	0.355	0.487	5.46e-162
1	Monocytes	XYLB	2.28e-166	-2.54564	0.02	0.106	6.23e-162
1	Monocytes	VPS13A	2.87e-165	-1.33694	0.138	0.268	7.85e-161
1	Monocytes	DKC1	2.86e-164	-1.3017	0.154	0.285	7.81e-160
1	Monocytes	APOL6	1.4e-163	-1.10939	0.189	0.327	3.84e-159
1	Monocytes	CD40	2.51e-163	-2.25454	0.027	0.117	6.86e-159
1	Monocytes	SLC25A37	3.18e-163	-1.55318	0.168	0.304	8.68e-159
1	Monocytes	PDK4	5.61e-163	1.49176	0.176	0.076	1.53e-158
1	Monocytes	PLIN3	8.51e-163	0.622747	0.535	0.39	2.32e-158
1	Monocytes	XPOT	9.76e-163	-1.23123	0.176	0.307	2.67e-158
1	Monocytes	RUVBL1	2.09e-162	-2.4041	0.025	0.114	5.71e-158
1	Monocytes	PTGIR	2.87e-161	-1.94548	0.047	0.148	7.85e-157
1	Monocytes	KLF9	8.14e-161	0.682851	0.461	0.315	2.22e-156
1	Monocytes	TYMP	1.08e-160	-0.585728	0.766	0.799	2.94e-156
1	Monocytes	SLC26A11	1.11e-160	0.742018	0.436	0.29	3.02e-156
1	Monocytes	MREG	1.12e-160	-0.827114	0.284	0.43	3.07e-156
1	Monocytes	TUBA1B	2.62e-160	-0.732585	0.828	0.843	7.15e-156
1	Monocytes	PELP1	7.41e-160	-1.57345	0.071	0.183	2.02e-155
1	Monocytes	ZDHHC14	7.71e-160	-1.40396	0.104	0.227	2.11e-155
1	Monocytes	SIGLEC9	2.69e-159	0.606427	0.507	0.354	7.34e-155
1	Monocytes	FBP1	5.77e-159	-1.48601	0.155	0.282	1.58e-154
1	Monocytes	LYRM4	6.77e-159	-1.14626	0.142	0.274	1.85e-154
1	Monocytes	ST7	1.08e-158	-1.96002	0.048	0.149	2.94e-154
1	Monocytes	JAK3	1.29e-158	-1.80411	0.047	0.148	3.54e-154
1	Monocytes	PAG1	2.13e-158	-1.14627	0.192	0.327	5.83e-154
1	Monocytes	PID1	5.04e-158	0.724395	0.517	0.374	1.38e-153
1	Monocytes	SHMT2	1.12e-157	-1.61086	0.074	0.185	3.06e-153
1	Monocytes	ENSG00000289474	1.57e-157	0.544423	0.715	0.595	4.28e-153
1	Monocytes	SNHG15	1.58e-157	-1.75684	0.065	0.173	4.33e-153
1	Monocytes	SLC30A4	1.8e-157	-2.39213	0.025	0.112	4.91e-153
1	Monocytes	RCN1	2.04e-157	-2.39316	0.026	0.113	5.59e-153
1	Monocytes	NCF1	8.78e-157	0.94019	0.268	0.145	2.4e-152
1	Monocytes	CREB5	1e-156	-1.77221	0.109	0.227	2.74e-152
1	Monocytes	RB1CC1	2.87e-156	0.505557	0.648	0.512	7.85e-152
1	Monocytes	NCKAP1L	5.34e-156	0.529674	0.588	0.439	1.46e-151
1	Monocytes	ZC3HAV1	9.55e-156	-0.845625	0.332	0.469	2.61e-151
1	Monocytes	APRT	1.28e-155	-0.967462	0.314	0.442	3.51e-151
1	Monocytes	PRKCE	1.46e-155	-1.27653	0.127	0.253	3.98e-151
1	Monocytes	IFRD2	2.5e-155	-1.76603	0.053	0.155	6.83e-151
1	Monocytes	SLC23A2	1.03e-154	0.903871	0.536	0.415	2.82e-150
1	Monocytes	ARHGEF10L	1.05e-154	-1.36894	0.144	0.267	2.86e-150
1	Monocytes	SFXN1	2.36e-154	-2.27425	0.03	0.119	6.44e-150
1	Monocytes	CTSL	4.49e-154	-1.44567	0.107	0.225	1.23e-149
1	Monocytes	WDR4	4.54e-154	-1.67232	0.06	0.164	1.24e-149
1	Monocytes	PTGER4	6.11e-154	-1.18377	0.108	0.23	1.67e-149
1	Monocytes	ALDH2	1.01e-153	-1.89514	0.061	0.163	2.77e-149
1	Monocytes	SPN	1.38e-153	-1.84567	0.077	0.186	3.77e-149
1	Monocytes	MCM3	1.39e-153	-1.68198	0.06	0.164	3.79e-149
1	Monocytes	SULF2	5.16e-153	-1.33337	0.157	0.283	1.41e-148
1	Monocytes	RSL1D1	6.39e-153	-0.930106	0.279	0.413	1.75e-148
1	Monocytes	L2HGDH	7.45e-153	-2.25785	0.028	0.114	2.04e-148
1	Monocytes	NOTCH3	9.67e-153	1.13309	0.204	0.098	2.64e-148
1	Monocytes	ToxoDB-----TGGT1-201860	1.22e-152	-3.87118	0.025	0.107	3.32e-148
1	Monocytes	CPT1A	2.37e-152	0.642095	0.48	0.339	6.47e-148
1	Monocytes	EZH2	5.13e-152	-1.23857	0.215	0.342	1.4e-147
1	Monocytes	LRPPRC	5.17e-152	-0.897685	0.354	0.475	1.41e-147
1	Monocytes	RGL1	8.9e-152	-0.805855	0.478	0.592	2.43e-147
1	Monocytes	IPO5	9.12e-152	-1.39598	0.093	0.207	2.49e-147
1	Monocytes	ATIC	9.36e-152	-2.07963	0.032	0.12	2.56e-147
1	Monocytes	OSBPL1A	1.06e-151	-0.982726	0.223	0.359	2.89e-147
1	Monocytes	NIFK	8.3e-151	-1.30076	0.137	0.26	2.27e-146
1	Monocytes	RPLP0	1.03e-150	-0.785012	0.78	0.807	2.81e-146
1	Monocytes	C20orf27	2.11e-150	-2.03153	0.035	0.126	5.76e-146
1	Monocytes	PLBD1	3.62e-150	0.847173	0.366	0.235	9.89e-146
1	Monocytes	AK2	7.6e-150	-1.29531	0.102	0.22	2.08e-145
1	Monocytes	DPEP2	8.24e-150	0.686745	0.409	0.262	2.25e-145
1	Monocytes	TLE3	8.68e-150	-1.75275	0.047	0.143	2.37e-145
1	Monocytes	URB1	1.09e-149	-1.92044	0.039	0.132	2.97e-145
1	Monocytes	NFIL3	1.3e-149	-1.51214	0.082	0.192	3.55e-145
1	Monocytes	ITGAM	4.35e-149	-1.35325	0.152	0.274	1.19e-144
1	Monocytes	TAGLN2	5.11e-149	-0.638683	0.41	0.544	1.4e-144
1	Monocytes	ZNF593	8.09e-149	-1.39662	0.099	0.214	2.21e-144
1	Monocytes	PAPSS1	9.56e-149	0.503375	0.636	0.502	2.61e-144
1	Monocytes	CSF1	1.64e-148	-2.12278	0.035	0.124	4.49e-144
1	Monocytes	SLA	1.93e-148	-1.56006	0.093	0.204	5.27e-144
1	Monocytes	SNX10	2.16e-148	-1.54394	0.161	0.281	5.91e-144
1	Monocytes	FHIT	2.58e-148	-1.21133	0.127	0.25	7.04e-144
1	Monocytes	RBPJ	3.34e-148	-0.527791	0.8	0.834	9.14e-144
1	Monocytes	STMN1	3.68e-148	-2.19884	0.045	0.139	1.01e-143
1	Monocytes	CCDC102B	4.67e-148	1.02042	0.248	0.133	1.28e-143
1	Monocytes	MRPL17	9.28e-148	-1.59755	0.058	0.159	2.53e-143
1	Monocytes	FAM20C	1.85e-147	0.646971	0.434	0.294	5.05e-143
1	Monocytes	TRIM22	2.75e-147	-1.30071	0.162	0.283	7.5e-143
1	Monocytes	MB21D2	2.97e-147	-1.42808	0.08	0.189	8.11e-143
1	Monocytes	ZBTB7A	9.57e-147	0.509558	0.636	0.504	2.61e-142
1	Monocytes	ToxoDB-----TGGT1-291950	1.05e-146	-1.98481	0.037	0.128	2.87e-142
1	Monocytes	PRKCA	5.57e-146	-1.50702	0.107	0.222	1.52e-141
1	Monocytes	MOB3A	7.43e-146	0.581692	0.572	0.442	2.03e-141
1	Monocytes	TASL	1.08e-145	0.796549	0.365	0.234	2.94e-141
1	Monocytes	MYBBP1A	1.19e-145	-2.36921	0.022	0.102	3.24e-141
1	Monocytes	ANP32B	3.68e-145	-0.682698	0.577	0.653	1.01e-140
1	Monocytes	BOP1	1.29e-144	-2.13408	0.026	0.109	3.52e-140
1	Monocytes	FOS	2.18e-144	0.75486	0.494	0.366	5.96e-140
1	Monocytes	TIPIN	3.98e-144	-2.10934	0.031	0.116	1.09e-139
1	Monocytes	MTHFD2	4.97e-144	-0.813873	0.473	0.569	1.36e-139
1	Monocytes	PRLR	5.24e-144	-2.6681	0.022	0.101	1.43e-139
1	Monocytes	UQCC2	7.37e-144	-1.30948	0.119	0.236	2.01e-139
1	Monocytes	MT1X	4.13e-143	-2.64091	0.04	0.128	1.13e-138
1	Monocytes	KLHL42	5.59e-143	-1.85603	0.037	0.126	1.53e-138
1	Monocytes	WWC3	2.42e-142	0.750463	0.406	0.273	6.6e-138
1	Monocytes	ISG20	4.86e-142	-2.29862	0.043	0.132	1.33e-137
1	Monocytes	UTP20	1.03e-141	-1.72167	0.056	0.152	2.81e-137
1	Monocytes	NXT1	1.38e-141	-1.63757	0.052	0.148	3.78e-137
1	Monocytes	TFDP1	5.55e-141	-1.33801	0.102	0.214	1.52e-136
1	Monocytes	ANKRD36	7.94e-141	-2.07635	0.035	0.12	2.17e-136
1	Monocytes	CHCHD7	1.24e-140	-1.36632	0.1	0.211	3.38e-136
1	Monocytes	TMEM135	1.78e-140	-1.46537	0.075	0.179	4.85e-136
1	Monocytes	TLK1	2.35e-140	0.743897	0.715	0.639	6.41e-136
1	Monocytes	PPFIBP1	3.62e-140	-1.54712	0.108	0.218	9.88e-136
1	Monocytes	LRMDA	4.3e-140	-0.561862	0.54	0.66	1.17e-135
1	Monocytes	POLD2	2.13e-139	-1.67458	0.06	0.158	5.81e-135
1	Monocytes	EPB41	2.56e-139	-0.966685	0.239	0.374	6.99e-135
1	Monocytes	BATF	5.53e-139	-2.28528	0.026	0.106	1.51e-134
1	Monocytes	MTHFD1	6.31e-139	-1.69008	0.052	0.146	1.72e-134
1	Monocytes	PA2G4	1.11e-138	-0.953247	0.411	0.507	3.03e-134
1	Monocytes	PLXNC1	1.25e-138	-1.16893	0.151	0.272	3.42e-134
1	Monocytes	PRR16	1.57e-138	-2.18257	0.046	0.135	4.29e-134
1	Monocytes	LSP1	1.57e-138	0.55832	0.686	0.579	4.29e-134
1	Monocytes	DIPK2A	2.2e-138	-1.35965	0.077	0.181	6.02e-134
1	Monocytes	HEATR1	4.96e-138	-1.14397	0.109	0.224	1.35e-133
1	Monocytes	MAPK6	5.61e-138	0.534737	0.635	0.521	1.53e-133
1	Monocytes	TSEN15	6.08e-138	-1.76415	0.054	0.148	1.66e-133
1	Monocytes	PCYT1A	6.5e-138	0.630186	0.483	0.355	1.78e-133
1	Monocytes	MZT2B	9.16e-138	-0.999961	0.218	0.344	2.5e-133
1	Monocytes	ENSG00000238280	1.02e-137	0.539372	0.448	0.303	2.8e-133
1	Monocytes	TMED3	1.37e-137	-1.40238	0.079	0.183	3.75e-133
1	Monocytes	RIPK2	2.34e-137	-0.987787	0.179	0.305	6.38e-133
1	Monocytes	CEP63	3.67e-137	0.798361	0.309	0.188	1e-132
1	Monocytes	RAD51B	3.93e-137	-1.1002	0.169	0.293	1.07e-132
1	Monocytes	KNOP1	5.23e-137	-1.47789	0.067	0.166	1.43e-132
1	Monocytes	MRPL12	6.13e-137	-1.38442	0.087	0.193	1.68e-132
1	Monocytes	KIAA1958	2.03e-136	-1.35765	0.081	0.186	5.55e-132
1	Monocytes	POLA1	3.79e-136	-1.15138	0.138	0.256	1.04e-131
1	Monocytes	PDIA6	1.9e-135	-0.761255	0.3	0.434	5.18e-131
1	Monocytes	CDK14	2.5e-135	-0.811928	0.358	0.49	6.83e-131
1	Monocytes	DUSP2	3.17e-135	-1.41809	0.083	0.188	8.65e-131
1	Monocytes	RNASET2	3.74e-135	-1.59468	0.094	0.199	1.02e-130
1	Monocytes	YARS1	3.79e-135	-0.964235	0.242	0.366	1.03e-130
1	Monocytes	EHD1	4.91e-135	-2.1249	0.029	0.109	1.34e-130
1	Monocytes	PLXNB2	6.28e-135	0.52913	0.548	0.409	1.72e-130
1	Monocytes	SFMBT2	1.52e-134	-1.17794	0.143	0.26	4.14e-130
1	Monocytes	CA2	3.11e-134	0.724626	0.332	0.205	8.5e-130
1	Monocytes	PRCP	3.4e-134	0.506385	0.574	0.433	9.28e-130
1	Monocytes	ETS2	1.21e-133	-0.861767	0.298	0.422	3.32e-129
1	Monocytes	PARVG	1.29e-133	0.515515	0.566	0.427	3.52e-129
1	Monocytes	NARS2	1.36e-133	-1.22737	0.096	0.205	3.71e-129
1	Monocytes	USP14	1.42e-133	-1.0142	0.207	0.328	3.89e-129
1	Monocytes	CTTNBP2NL	1.54e-133	0.622324	0.5	0.372	4.22e-129
1	Monocytes	CARNMT1	2.66e-133	-1.34407	0.078	0.18	7.28e-129
1	Monocytes	ACOT7	3.84e-133	-2.23809	0.025	0.101	1.05e-128
1	Monocytes	RNF19B	3.98e-133	-0.97569	0.255	0.383	1.09e-128
1	Monocytes	NOP16	5.52e-133	-1.66428	0.047	0.136	1.51e-128
1	Monocytes	OLR1	5.85e-133	-0.976372	0.202	0.328	1.6e-128
1	Monocytes	QPCT	7.57e-133	-1.66213	0.045	0.132	2.07e-128
1	Monocytes	TFPI	2.58e-132	1.4088	0.151	0.066	7.05e-128
1	Monocytes	TCF4	3.21e-132	-1.17179	0.155	0.274	8.77e-128
1	Monocytes	MPHOSPH6	4.11e-132	-1.52807	0.058	0.152	1.12e-127
1	Monocytes	H2AZ1	6.51e-132	-0.653118	0.598	0.668	1.78e-127
1	Monocytes	WARS1	7.76e-132	-0.760027	0.283	0.417	2.12e-127
1	Monocytes	SINHCAF	1.15e-131	-1.41309	0.08	0.181	3.14e-127
1	Monocytes	HIP1	1.19e-131	0.635992	0.701	0.606	3.25e-127
1	Monocytes	KCNN4	1.32e-131	-1.44174	0.077	0.177	3.62e-127
1	Monocytes	SLC12A2-DT	1.35e-131	-2.06155	0.027	0.104	3.68e-127
1	Monocytes	TOR3A	1.8e-131	-1.61904	0.059	0.151	4.91e-127
1	Monocytes	CCT2	2.23e-131	-1.14692	0.171	0.289	6.08e-127
1	Monocytes	FMNL2	2.54e-131	-2.26143	0.047	0.134	6.95e-127
1	Monocytes	ATP10A	3.17e-131	-1.60819	0.061	0.155	8.67e-127
1	Monocytes	PPFIBP2	3.66e-131	-1.27332	0.074	0.175	1e-126
1	Monocytes	TMCO3	3.97e-131	0.618651	0.443	0.314	1.08e-126
1	Monocytes	JADE1	4.07e-131	-1.68631	0.052	0.142	1.11e-126
1	Monocytes	RPL3	4.08e-131	-0.543098	0.748	0.8	1.11e-126
1	Monocytes	RHOU	6.96e-131	0.889985	0.267	0.155	1.9e-126
1	Monocytes	MAP4K3-DT	1.53e-130	0.585224	0.504	0.367	4.19e-126
1	Monocytes	IER5L	1.66e-130	0.529299	0.536	0.399	4.53e-126
1	Monocytes	PDCD11	4.3e-130	-1.26104	0.111	0.22	1.18e-125
1	Monocytes	MAP4	8.76e-130	-0.560214	0.58	0.672	2.39e-125
1	Monocytes	MSH2	1.65e-129	-1.44326	0.08	0.18	4.49e-125
1	Monocytes	ENSG00000286277	1.95e-129	1.65884	0.119	0.046	5.31e-125
1	Monocytes	PARP1	2.54e-129	-1.07304	0.156	0.273	6.93e-125
1	Monocytes	MFHAS1	3.79e-129	-1.38008	0.073	0.172	1.04e-124
1	Monocytes	ELOVL5	4.56e-129	-0.926327	0.306	0.421	1.24e-124
1	Monocytes	MARCHF3	5.76e-129	-1.60568	0.07	0.166	1.57e-124
1	Monocytes	CD36	7.67e-129	0.764288	0.466	0.338	2.09e-124
1	Monocytes	MCU	1.05e-128	0.590463	0.628	0.52	2.88e-124
1	Monocytes	EIF5B	1.22e-128	-0.79564	0.428	0.528	3.34e-124
1	Monocytes	GADD45A	1.26e-128	-1.87655	0.027	0.102	3.45e-124
1	Monocytes	LDLRAD4	1.47e-128	-0.990821	0.159	0.28	4.02e-124
1	Monocytes	POLR1A	1.86e-128	-1.20352	0.114	0.223	5.09e-124
1	Monocytes	NFKB1	1.87e-128	-0.702741	0.644	0.722	5.11e-124
1	Monocytes	ALDH1A2	2.37e-128	-1.22499	0.117	0.227	6.48e-124
1	Monocytes	WDHD1	3e-128	-1.31009	0.079	0.179	8.19e-124
1	Monocytes	PARP14	5.19e-128	-0.956371	0.501	0.59	1.42e-123
1	Monocytes	ATP1A1	6.13e-128	-0.938511	0.228	0.35	1.68e-123
1	Monocytes	UVRAG	9.08e-128	-0.531785	0.57	0.677	2.48e-123
1	Monocytes	SELENOW	1.21e-127	-0.961467	0.166	0.287	3.32e-123
1	Monocytes	CCL4	1.29e-127	-2.8538	0.04	0.122	3.52e-123
1	Monocytes	METTL7A	1.97e-127	0.800908	0.286	0.17	5.38e-123
1	Monocytes	ATOX1	3.53e-127	-0.66056	0.54	0.646	9.64e-123
1	Monocytes	GCFC2	5.17e-127	-1.51439	0.059	0.151	1.41e-122
1	Monocytes	ENSG00000286145	1.32e-126	0.784673	0.347	0.227	3.62e-122
1	Monocytes	RPL36	1.44e-126	-0.538024	0.832	0.859	3.93e-122
1	Monocytes	PYGL	1.81e-126	0.684149	0.395	0.27	4.94e-122
1	Monocytes	SEPTIN11	2.6e-126	-0.82935	0.275	0.4	7.11e-122
1	Monocytes	SERBP1	3.32e-126	-0.690001	0.681	0.72	9.07e-122
1	Monocytes	EXOSC5	1.01e-125	-1.7587	0.038	0.119	2.75e-121
1	Monocytes	H2BC4	1.05e-125	1.18282	0.202	0.107	2.85e-121
1	Monocytes	SIAH2	2.85e-125	-1.23283	0.111	0.219	7.77e-121
1	Monocytes	CDC42BPA	3.8e-125	-1.84615	0.051	0.138	1.04e-120
1	Monocytes	PM20D2	4.31e-125	-1.48109	0.072	0.167	1.18e-120
1	Monocytes	PTGFRN	5.34e-125	1.03887	0.255	0.15	1.46e-120
1	Monocytes	CDK5RAP2	5.39e-125	0.724148	0.505	0.394	1.47e-120
1	Monocytes	PRNP	6.07e-125	-1.03542	0.138	0.253	1.66e-120
1	Monocytes	NLRP1	1.6e-124	0.573488	0.494	0.361	4.36e-120
1	Monocytes	GART	2.9e-124	-1.12201	0.136	0.248	7.92e-120
1	Monocytes	RFX2	4.04e-124	0.670252	0.432	0.311	1.1e-119
1	Monocytes	URI1	6.37e-124	-0.841098	0.26	0.382	1.74e-119
1	Monocytes	VCL	6.56e-124	-0.937408	0.247	0.366	1.79e-119
1	Monocytes	SEC62	1.38e-123	0.58872	0.672	0.576	3.78e-119
1	Monocytes	RNF217	1.45e-123	0.666212	0.435	0.311	3.95e-119
1	Monocytes	CALCOCO1	1.82e-123	0.656525	0.367	0.242	4.98e-119
1	Monocytes	IL1B	3.44e-123	-3.66869	0.043	0.124	9.4e-119
1	Monocytes	MAP7D1	3.47e-123	0.550044	0.532	0.411	9.48e-119
1	Monocytes	RALGDS	4.08e-123	-1.83622	0.037	0.117	1.11e-118
1	Monocytes	CCT6A	6.77e-123	-0.902841	0.309	0.417	1.85e-118
1	Monocytes	SIGLEC14	9.47e-123	-1.74857	0.043	0.124	2.59e-118
1	Monocytes	HLA-DPA1	1.21e-122	-1.23764	0.102	0.205	3.29e-118
1	Monocytes	ANTXR2	2.32e-122	0.554371	0.573	0.453	6.35e-118
1	Monocytes	SLC66A3	3.98e-122	0.61595	0.408	0.282	1.09e-117
1	Monocytes	RPF2	4.05e-122	-1.19031	0.103	0.208	1.11e-117
1	Monocytes	STOM	7.26e-122	-0.91919	0.214	0.332	1.98e-117
1	Monocytes	METTL1	1.04e-121	-1.80157	0.032	0.108	2.84e-117
1	Monocytes	SSB	1.36e-121	-0.789659	0.283	0.406	3.71e-117
1	Monocytes	PELI2	1.4e-121	0.520974	0.527	0.392	3.83e-117
1	Monocytes	TTC27	1.53e-121	-1.18463	0.106	0.21	4.17e-117
1	Monocytes	TMEM97	1.91e-121	-2.1329	0.038	0.117	5.22e-117
1	Monocytes	IRAK1	4.12e-121	-0.917327	0.19	0.309	1.13e-116
1	Monocytes	APOE	5.38e-121	-1.93401	0.075	0.166	1.47e-116
1	Monocytes	ARAP3	5.59e-121	0.913354	0.232	0.13	1.53e-116
1	Monocytes	AKAP1	5.7e-121	-1.44282	0.074	0.168	1.56e-116
1	Monocytes	SCO2	1.37e-120	-0.949786	0.173	0.291	3.73e-116
1	Monocytes	ENSG00000261346	1.84e-120	1.3583	0.118	0.047	5.02e-116
1	Monocytes	IFITM2	2.55e-120	-2.02397	0.045	0.126	6.95e-116
1	Monocytes	RRP15	2.98e-120	-1.57834	0.054	0.14	8.14e-116
1	Monocytes	MLLT6	4.33e-120	-0.814542	0.23	0.352	1.18e-115
1	Monocytes	PDCD5	1.32e-119	-1.1248	0.182	0.293	3.62e-115
1	Monocytes	CYFIP1	1.98e-119	0.513128	0.527	0.403	5.4e-115
1	Monocytes	FLVCR1	2.79e-119	-1.32458	0.089	0.187	7.62e-115
1	Monocytes	ANGPT1	2.86e-119	1.72262	0.119	0.048	7.82e-115
1	Monocytes	POLR1B	5.69e-119	-1.47164	0.054	0.14	1.56e-114
1	Monocytes	MCM7	7.38e-119	-1.34277	0.072	0.165	2.02e-114
1	Monocytes	ENSG00000289958	9.46e-119	1.51507	0.107	0.04	2.58e-114
1	Monocytes	PHB1	1.07e-118	-1.0712	0.174	0.285	2.92e-114
1	Monocytes	NOC3L	2.26e-118	-1.56957	0.054	0.14	6.16e-114
1	Monocytes	PFKFB3	3.23e-118	-0.762583	0.398	0.507	8.83e-114
1	Monocytes	ANKRD28	3.69e-118	0.854622	0.385	0.272	1.01e-113
1	Monocytes	LATS2	7.88e-118	0.574236	0.498	0.376	2.15e-113
1	Monocytes	MARF1	2.51e-117	0.58389	0.45	0.326	6.87e-113
1	Monocytes	BTG1	3.17e-117	-0.942041	0.396	0.499	8.66e-113
1	Monocytes	FRMD4B	3.56e-117	0.635074	0.55	0.432	9.73e-113
1	Monocytes	GBP1	1.07e-116	-2.09914	0.037	0.113	2.92e-112
1	Monocytes	STK38L	2.74e-116	0.642765	0.52	0.413	7.5e-112
1	Monocytes	MESD	5.06e-116	-0.958505	0.141	0.252	1.38e-111
1	Monocytes	HPRT1	5.68e-116	-0.971326	0.157	0.268	1.55e-111
1	Monocytes	PRKD3	1.09e-115	-0.845859	0.299	0.415	2.99e-111
1	Monocytes	ADCY3	1.48e-115	-1.35179	0.069	0.159	4.05e-111
1	Monocytes	APBB2	1.55e-115	-1.79108	0.042	0.12	4.25e-111
1	Monocytes	GPR132	1.87e-115	-1.80266	0.041	0.118	5.12e-111
1	Monocytes	GARS1	1.93e-115	-0.957186	0.231	0.344	5.28e-111
1	Monocytes	DDX31	2.77e-115	-1.30183	0.078	0.171	7.57e-111
1	Monocytes	PSME2	7.44e-115	-0.776526	0.337	0.456	2.03e-110
1	Monocytes	H1-10	1.2e-114	0.501035	0.646	0.543	3.28e-110
1	Monocytes	HNRNPA3	1.74e-114	-0.580497	0.617	0.669	4.75e-110
1	Monocytes	MRC1	2.58e-114	-1.60605	0.091	0.185	7.04e-110
1	Monocytes	LARP1	3.05e-114	-0.583523	0.455	0.56	8.33e-110
1	Monocytes	CENPP	3.26e-114	-1.09936	0.126	0.231	8.9e-110
1	Monocytes	ZNF219	6.77e-114	0.823105	0.255	0.151	1.85e-109
1	Monocytes	H4C8	6.83e-114	1.18611	0.187	0.099	1.86e-109
1	Monocytes	TARS1	1.97e-113	-0.942715	0.21	0.321	5.39e-109
1	Monocytes	WDTC1	2.89e-113	0.586613	0.41	0.288	7.89e-109
1	Monocytes	ATP2A3	2.9e-113	0.804035	0.3	0.192	7.93e-109
1	Monocytes	DEK	3.21e-113	-0.519381	0.719	0.754	8.76e-109
1	Monocytes	ITGA11	9.51e-113	1.34046	0.126	0.054	2.6e-108
1	Monocytes	MAN1A1	1.19e-112	-1.17491	0.213	0.323	3.25e-108
1	Monocytes	WDR3	1.19e-112	-1.54522	0.05	0.131	3.26e-108
1	Monocytes	EBNA1BP2	1.2e-112	-1.38682	0.075	0.165	3.27e-108
1	Monocytes	GRINA	1.24e-112	-0.69454	0.363	0.481	3.39e-108
1	Monocytes	DAGLA	1.47e-112	0.713452	0.335	0.223	4.02e-108
1	Monocytes	ENSG00000250349	1.54e-112	0.673475	0.359	0.24	4.22e-108
1	Monocytes	IMP4	2.28e-112	-1.21975	0.105	0.203	6.23e-108
1	Monocytes	LPP	2.68e-112	-0.515725	0.625	0.711	7.32e-108
1	Monocytes	ZNF318	2.83e-112	0.704916	0.357	0.244	7.74e-108
1	Monocytes	PIGL	3.54e-112	-1.05287	0.12	0.224	9.67e-108
1	Monocytes	MCL1	6.36e-112	-0.579662	0.521	0.614	1.74e-107
1	Monocytes	WDR37	7.76e-112	0.523555	0.529	0.414	2.12e-107
1	Monocytes	NCF1B	1.6e-111	0.908092	0.19	0.1	4.36e-107
1	Monocytes	UBXN11	2.09e-111	0.772253	0.298	0.191	5.7e-107
1	Monocytes	TTYH2	2.1e-111	-1.72305	0.045	0.123	5.74e-107
1	Monocytes	GNPNAT1	2.16e-111	-1.36831	0.066	0.154	5.89e-107
1	Monocytes	ST3GAL6-AS1	2.2e-111	1.05202	0.179	0.093	6.01e-107
1	Monocytes	RBM19	2.41e-111	-1.02733	0.134	0.24	6.58e-107
1	Monocytes	IFIT5	3.05e-111	-2.04059	0.032	0.102	8.33e-107
1	Monocytes	KPNA2	1.24e-110	-1.15706	0.109	0.209	3.39e-106
1	Monocytes	RPL22	1.81e-110	-0.630213	0.681	0.73	4.95e-106
1	Monocytes	TARBP1	2.31e-110	-1.30558	0.069	0.157	6.32e-106
1	Monocytes	ST8SIA4	2.94e-110	0.503866	0.493	0.366	8.02e-106
1	Monocytes	ABCE1	3.1e-110	-0.913415	0.214	0.323	8.47e-106
1	Monocytes	PI4K2A	4.18e-110	0.683281	0.35	0.238	1.14e-105
1	Monocytes	NIBAN1	5.88e-110	-0.64673	0.451	0.555	1.61e-105
1	Monocytes	POLE4	6.73e-110	-0.83407	0.279	0.392	1.84e-105
1	Monocytes	REV3L	8.84e-110	-0.731859	0.251	0.372	2.41e-105
1	Monocytes	COA4	1.08e-109	-0.999121	0.167	0.274	2.96e-105
1	Monocytes	PAXX	2.04e-109	-1.48356	0.06	0.144	5.56e-105
1	Monocytes	SRI	2.4e-109	-0.95044	0.189	0.301	6.54e-105
1	Monocytes	WDR12	2.51e-109	-1.26657	0.074	0.163	6.87e-105
1	Monocytes	SERPINB1	2.91e-109	-0.865961	0.204	0.317	7.95e-105
1	Monocytes	PHLPP1	3.13e-109	-0.93587	0.253	0.365	8.55e-105
1	Monocytes	DTYMK	3.31e-109	-1.35629	0.078	0.168	9.03e-105
1	Monocytes	ALG3	5.01e-109	-1.26105	0.075	0.164	1.37e-104
1	Monocytes	DDX18	5.67e-109	-0.84191	0.299	0.406	1.55e-104
1	Monocytes	SLC2A13	6.17e-109	0.63984	0.42	0.304	1.69e-104
1	Monocytes	ERP29	7.19e-109	-0.85225	0.227	0.34	1.97e-104
1	Monocytes	TLR1	2.25e-108	0.584955	0.349	0.23	6.15e-104
1	Monocytes	CTDSP2	2.96e-108	0.540582	0.452	0.334	8.09e-104
1	Monocytes	TEC	4.37e-108	0.668647	0.402	0.289	1.19e-103
1	Monocytes	NADK	4.67e-108	-0.884839	0.181	0.292	1.28e-103
1	Monocytes	ACSS2	5.78e-108	0.593059	0.439	0.325	1.58e-103
1	Monocytes	HECA	6.79e-108	0.506988	0.54	0.425	1.86e-103
1	Monocytes	SNU13	7.07e-108	-0.67125	0.425	0.522	1.93e-103
1	Monocytes	EIF5A	8.45e-108	-0.868365	0.462	0.543	2.31e-103
1	Monocytes	EEF1E1	8.52e-108	-1.29422	0.069	0.156	2.33e-103
1	Monocytes	TRAPPC2L	3.85e-107	-0.919064	0.191	0.301	1.05e-102
1	Monocytes	ATP10D	5.06e-107	0.733781	0.35	0.241	1.38e-102
1	Monocytes	ACTN1	8.29e-107	-0.675966	0.431	0.53	2.27e-102
1	Monocytes	MCUB	9.58e-107	-1.0047	0.152	0.257	2.62e-102
1	Monocytes	MRPS26	1.27e-106	-1.27863	0.073	0.161	3.48e-102
1	Monocytes	TSR1	1.43e-106	-1.26968	0.087	0.178	3.92e-102
1	Monocytes	TMEM109	5.31e-106	-1.10797	0.116	0.214	1.45e-101
1	Monocytes	CLSTN1	7.1e-106	-1.04688	0.105	0.202	1.94e-101
1	Monocytes	GPR162	7.5e-106	0.8672	0.217	0.123	2.05e-101
1	Monocytes	SDC4	1.43e-105	-0.887755	0.145	0.253	3.91e-101
1	Monocytes	PCK2	1.92e-105	-1.41153	0.063	0.146	5.23e-101
1	Monocytes	UBE3D	2.07e-105	-1.50389	0.045	0.121	5.65e-101
1	Monocytes	DENND5B	4.3e-105	0.729056	0.274	0.169	1.17e-100
1	Monocytes	PIGU	6.14e-105	-1.26573	0.076	0.163	1.68e-100
1	Monocytes	PROC	7.77e-105	0.869278	0.203	0.112	2.12e-100
1	Monocytes	SNHG1	8.88e-105	-1.15031	0.124	0.222	2.43e-100
1	Monocytes	HERPUD1	9.44e-105	-0.811213	0.252	0.365	2.58e-100
1	Monocytes	PTPN2	1.36e-104	-0.539723	0.488	0.587	3.72e-100
1	Monocytes	PIM3	1.71e-104	-0.563824	0.405	0.516	4.67e-100
1	Monocytes	IFNGR1	1.8e-104	0.606579	0.599	0.499	4.93e-100
1	Monocytes	GAS2L3	2.55e-104	0.517042	0.475	0.355	6.96e-100
1	Monocytes	LRBA	2.92e-104	-0.938263	0.213	0.325	7.97e-100
1	Monocytes	LRRK2	4.58e-104	0.563688	0.393	0.271	1.25e-99
1	Monocytes	STK40	5.98e-104	0.550496	0.456	0.342	1.63e-99
1	Monocytes	ZBTB46	7.28e-104	0.700652	0.381	0.274	1.99e-99
1	Monocytes	FAM214A	9.98e-104	0.568355	0.315	0.204	2.73e-99
1	Monocytes	PPRC1	2.64e-103	-1.20408	0.089	0.179	7.21e-99
1	Monocytes	CLIP2	2.95e-103	0.667374	0.462	0.356	8.06e-99
1	Monocytes	NIT2	3.1e-103	-1.46405	0.05	0.127	8.48e-99
1	Monocytes	PUS1	3.14e-103	-1.25902	0.068	0.152	8.58e-99
1	Monocytes	CMTM7	3.91e-103	-0.553252	0.393	0.508	1.07e-98
1	Monocytes	LMNB1	8.6e-103	-1.03457	0.137	0.238	2.35e-98
1	Monocytes	CD109	1.1e-102	1.06721	0.387	0.287	3e-98
1	Monocytes	EIF1AX	1.1e-102	-0.687161	0.426	0.516	3.01e-98
1	Monocytes	TBC1D9	2.37e-102	-1.35046	0.155	0.253	6.49e-98
1	Monocytes	FSCN1	2.64e-102	-2.07941	0.039	0.11	7.21e-98
1	Monocytes	LIN52	3.95e-102	-0.891163	0.161	0.267	1.08e-97
1	Monocytes	ANAPC1	5.17e-102	-1.19304	0.082	0.169	1.41e-97
1	Monocytes	ENSG00000291174	5.23e-102	1.15164	0.164	0.085	1.43e-97
1	Monocytes	NOTCH2NLC	5.27e-102	0.609362	0.375	0.262	1.44e-97
1	Monocytes	ABTB3	1.64e-101	0.770433	0.241	0.145	4.49e-97
1	Monocytes	ARNT	2.13e-101	0.550833	0.471	0.359	5.82e-97
1	Monocytes	UGGT2	2.21e-101	-0.781146	0.277	0.386	6.03e-97
1	Monocytes	MAPKAPK3	3.77e-101	-0.746607	0.227	0.339	1.03e-96
1	Monocytes	ENSG00000286153	3.78e-101	0.707986	0.29	0.187	1.03e-96
1	Monocytes	SFMBT1	5.38e-101	-1.20079	0.077	0.163	1.47e-96
1	Monocytes	CNBP	9.71e-101	-0.518422	0.507	0.597	2.65e-96
1	Monocytes	ENOPH1	2.01e-100	-1.174	0.081	0.168	5.49e-96
1	Monocytes	SUCLG2	2.36e-100	-0.870922	0.148	0.251	6.45e-96
1	Monocytes	NOPCHAP1	4.85e-100	-1.3826	0.058	0.136	1.32e-95
1	Monocytes	CREBL2	5.08e-100	-0.728933	0.23	0.341	1.39e-95
1	Monocytes	KCTD12	5.28e-100	-0.697511	0.295	0.409	1.44e-95
1	Monocytes	ANKUB1	6.12e-100	0.655009	0.398	0.284	1.67e-95
1	Monocytes	PDIA5	6.9e-100	-1.57139	0.044	0.116	1.89e-95
1	Monocytes	GMPS	1.35e-99	-0.911083	0.167	0.271	3.68e-95
1	Monocytes	NFIA	1.73e-99	-1.64357	0.058	0.136	4.71e-95
1	Monocytes	ABHD15-AS1	2.47e-99	0.846343	0.242	0.148	6.74e-95
1	Monocytes	MZT2A	3.6e-99	-1.43956	0.058	0.137	9.83e-95
1	Monocytes	FANCL	3.96e-99	-1.16263	0.083	0.17	1.08e-94
1	Monocytes	SAMD9L	5.6e-99	-1.3938	0.134	0.223	1.53e-94
1	Monocytes	PFKP	1.14e-98	-1.1714	0.086	0.173	3.12e-94
1	Monocytes	EIF2S2	1.36e-98	-0.654862	0.51	0.582	3.73e-94
1	Monocytes	DTNB	1.99e-98	-1.47986	0.046	0.119	5.43e-94
1	Monocytes	AKR1C1	3.06e-98	1.41613	0.243	0.155	8.37e-94
1	Monocytes	SSRP1	3.14e-98	-1.03332	0.139	0.236	8.59e-94
1	Monocytes	TMA16	4.84e-98	-1.03414	0.135	0.232	1.32e-93
1	Monocytes	RPL5	5.07e-98	-0.535625	0.745	0.788	1.38e-93
1	Monocytes	MRPL52	7.1e-98	-0.837469	0.252	0.359	1.94e-93
1	Monocytes	SNRPD2	8.18e-98	-0.752997	0.341	0.441	2.24e-93
1	Monocytes	DNPH1	1.39e-97	-0.971861	0.139	0.237	3.79e-93
1	Monocytes	GADD45B	2.51e-97	-1.3214	0.055	0.131	6.86e-93
1	Monocytes	PRPS1	2.58e-97	-1.44874	0.044	0.116	7.04e-93
1	Monocytes	CYCS	2.95e-97	-0.678394	0.413	0.502	8.05e-93
1	Monocytes	TMPO	2.95e-97	-0.720738	0.312	0.415	8.07e-93
1	Monocytes	P2RX1	3.12e-97	0.851883	0.214	0.125	8.52e-93
1	Monocytes	TNS3	4.24e-97	-0.66192	0.463	0.566	1.16e-92
1	Monocytes	CASP3	4.44e-97	0.59076	0.389	0.281	1.21e-92
1	Monocytes	RASSF4	4.89e-97	-1.04819	0.148	0.244	1.34e-92
1	Monocytes	MCM5	5.12e-97	-1.20293	0.079	0.163	1.4e-92
1	Monocytes	CAPG	5.52e-97	-0.825873	0.368	0.459	1.51e-92
1	Monocytes	THOC1	6.38e-97	-0.821935	0.213	0.319	1.74e-92
1	Monocytes	SLC39A11	9.59e-97	-0.757435	0.256	0.367	2.62e-92
1	Monocytes	NOB1	1.01e-96	-1.48035	0.043	0.114	2.76e-92
1	Monocytes	PSMD14	3.66e-96	-0.738615	0.262	0.367	1e-91
1	Monocytes	PMS1	5.76e-96	-1.11355	0.108	0.199	1.57e-91
1	Monocytes	POLR1F	8.67e-96	-1.56511	0.041	0.111	2.37e-91
1	Monocytes	RPL10A	9.48e-96	-0.56991	0.625	0.684	2.59e-91
1	Monocytes	CLIC4	1.14e-95	-0.56376	0.48	0.576	3.12e-91
1	Monocytes	GNL3	1.2e-95	-0.992314	0.129	0.224	3.27e-91
1	Monocytes	SSBP4	1.36e-95	0.553917	0.416	0.307	3.7e-91
1	Monocytes	CBX3	1.74e-95	-0.548803	0.522	0.6	4.76e-91
1	Monocytes	TES	4.43e-95	-0.827247	0.228	0.332	1.21e-90
1	Monocytes	NFXL1	4.9e-95	1.18822	0.329	0.235	1.34e-90
1	Monocytes	MRPL1	5.33e-95	-0.998176	0.111	0.203	1.46e-90
1	Monocytes	CNOT8	6.89e-95	0.54087	0.448	0.342	1.88e-90
1	Monocytes	SSBP1	1.53e-94	-0.817112	0.274	0.375	4.19e-90
1	Monocytes	MYO19	1.57e-94	-1.45778	0.042	0.11	4.29e-90
1	Monocytes	PNO1	2.79e-94	-1.19968	0.073	0.155	7.62e-90
1	Monocytes	RNF213	1.36e-93	-0.664265	0.691	0.727	3.7e-89
1	Monocytes	DARS1	1.39e-93	-0.629587	0.29	0.401	3.79e-89
1	Monocytes	SOD1	5.5e-93	-0.714285	0.326	0.431	1.5e-88
1	Monocytes	EXOSC7	6.87e-93	-1.18661	0.069	0.149	1.88e-88
1	Monocytes	LDLRAD3	9.69e-93	-0.648789	0.231	0.343	2.65e-88
1	Monocytes	CPM	1.06e-92	-0.989496	0.298	0.392	2.91e-88
1	Monocytes	NR1H3	1.15e-92	-1.47846	0.074	0.152	3.16e-88
1	Monocytes	SEC61G	2.21e-92	-0.560894	0.491	0.58	6.04e-88
1	Monocytes	SNHG29	2.24e-92	-0.8372	0.366	0.454	6.13e-88
1	Monocytes	MRPS12	2.44e-92	-0.886076	0.184	0.285	6.68e-88
1	Monocytes	CCT3	4.43e-92	-0.762679	0.305	0.402	1.21e-87
1	Monocytes	XPO4	4.56e-92	-0.679045	0.277	0.384	1.25e-87
1	Monocytes	MEF2D	6.98e-92	0.528319	0.411	0.303	1.91e-87
1	Monocytes	RBFA	1.08e-91	-1.46571	0.051	0.123	2.95e-87
1	Monocytes	OPRM1	1.31e-91	1.12803	0.105	0.045	3.59e-87
1	Monocytes	NAMPT	2.74e-91	-0.689705	0.546	0.624	7.49e-87
1	Monocytes	CCL3	4.18e-91	-2.37913	0.074	0.152	1.14e-86
1	Monocytes	PSD3	4.63e-91	-1.58322	0.047	0.115	1.26e-86
1	Monocytes	SNHG3	4.8e-91	-1.05602	0.138	0.231	1.31e-86
1	Monocytes	TFE3	5.16e-91	0.657128	0.329	0.228	1.41e-86
1	Monocytes	LARP4	5.26e-91	-0.705737	0.27	0.376	1.44e-86
1	Monocytes	TIMP1	7.13e-91	-0.512824	0.578	0.668	1.95e-86
1	Monocytes	THEM4	8.53e-91	-1.68023	0.036	0.1	2.33e-86
1	Monocytes	SH3TC1	1.02e-90	0.62614	0.357	0.256	2.78e-86
1	Monocytes	FAM110A	1.28e-90	0.706379	0.244	0.152	3.5e-86
1	Monocytes	TM4SF19-DYNLT2B	1.3e-90	1.08218	0.128	0.062	3.56e-86
1	Monocytes	FARS2	1.96e-90	-0.602342	0.301	0.413	5.36e-86
1	Monocytes	CYB5A	2.84e-90	-1.54481	0.039	0.105	7.77e-86
1	Monocytes	RPS18	3.21e-90	-0.537429	0.882	0.894	8.76e-86
1	Monocytes	ADAR	3.52e-90	-0.517142	0.489	0.586	9.61e-86
1	Monocytes	GLUL	3.76e-90	-0.855338	0.477	0.55	1.03e-85
1	Monocytes	CALHM2	7.54e-90	0.697434	0.259	0.164	2.06e-85
1	Monocytes	PKD2	9.78e-90	-0.888586	0.172	0.271	2.67e-85
1	Monocytes	PRMT7	1.07e-89	-1.22171	0.053	0.125	2.92e-85
1	Monocytes	PCBD1	1.11e-89	-0.996875	0.112	0.2	3.04e-85
1	Monocytes	NCAM1	1.73e-89	1.11391	0.178	0.1	4.73e-85
1	Monocytes	IFI35	2.54e-89	-1.29618	0.103	0.185	6.94e-85
1	Monocytes	ACSL1	3.04e-89	-0.881049	0.352	0.453	8.29e-85
1	Monocytes	PMM2	3.35e-89	-0.76494	0.221	0.323	9.14e-85
1	Monocytes	SLC12A2	1.7e-88	-1.47733	0.046	0.114	4.64e-84
1	Monocytes	HOMER2	2.73e-88	-1.61728	0.056	0.126	7.47e-84
1	Monocytes	WWP1	2.81e-88	0.534634	0.588	0.503	7.68e-84
1	Monocytes	APP	2.83e-88	-0.586899	0.317	0.428	7.73e-84
1	Monocytes	CLEC7A	3.72e-88	-0.574893	0.358	0.464	1.02e-83
1	Monocytes	CD59	8e-88	-1.47293	0.049	0.118	2.18e-83
1	Monocytes	MTLN	8.05e-88	-1.33574	0.062	0.136	2.2e-83
1	Monocytes	SYNCRIP	8.59e-88	-0.75394	0.234	0.334	2.35e-83
1	Monocytes	LINC02975	9.88e-88	0.894977	0.174	0.096	2.7e-83
1	Monocytes	FGL2	1.82e-87	-0.856653	0.246	0.347	4.97e-83
1	Monocytes	CENPX	2.19e-87	-0.922245	0.17	0.265	5.99e-83
1	Monocytes	PDIA4	2.39e-87	-0.802375	0.183	0.283	6.53e-83
1	Monocytes	GAPT	3.53e-87	1.08418	0.161	0.088	9.64e-83
1	Monocytes	FAM136A	6.92e-87	-1.04151	0.104	0.189	1.89e-82
1	Monocytes	SNRNP25	7.27e-87	-1.12947	0.089	0.17	1.99e-82
1	Monocytes	SLFN5	1.16e-86	-1.42015	0.079	0.154	3.18e-82
1	Monocytes	C17orf67	1.96e-86	1.03948	0.186	0.109	5.35e-82
1	Monocytes	PMAIP1	3.11e-86	-1.41841	0.046	0.112	8.48e-82
1	Monocytes	MFSD1	3.13e-86	-0.643575	0.293	0.399	8.54e-82
1	Monocytes	HNRNPLL	3.27e-86	0.53272	0.386	0.282	8.93e-82
1	Monocytes	CCL24	4.97e-86	-2.43053	0.478	0.508	1.36e-81
1	Monocytes	NOL10	7.78e-86	-0.659467	0.289	0.39	2.13e-81
1	Monocytes	NRP2	1.41e-85	-0.924259	0.194	0.288	3.84e-81
1	Monocytes	ENSG00000286154	1.66e-85	1.02411	0.139	0.071	4.52e-81
1	Monocytes	DAPP1	2.62e-85	-0.803877	0.177	0.273	7.16e-81
1	Monocytes	SP110	4.61e-85	-1.04815	0.225	0.311	1.26e-80
1	Monocytes	SET	6.51e-85	-0.608326	0.771	0.782	1.78e-80
1	Monocytes	MCCC2	1.36e-84	-1.26137	0.059	0.129	3.72e-80
1	Monocytes	NAT10	1.77e-84	-1.13488	0.072	0.147	4.83e-80
1	Monocytes	BAZ1B	1.83e-84	-0.559677	0.382	0.479	5.01e-80
1	Monocytes	AIMP2	1.99e-84	-1.01179	0.1	0.183	5.43e-80
1	Monocytes	CGAS	2.52e-84	-0.659351	0.233	0.337	6.89e-80
1	Monocytes	PDSS1	3.58e-84	-1.09634	0.138	0.226	9.78e-80
1	Monocytes	RUSC2	3.77e-84	0.52561	0.443	0.342	1.03e-79
1	Monocytes	EIF3B	3.85e-84	-0.736069	0.311	0.402	1.05e-79
1	Monocytes	RPS6KA2	4.14e-84	0.535062	0.456	0.354	1.13e-79
1	Monocytes	BHLHE40	4.25e-84	-0.623767	0.274	0.379	1.16e-79
1	Monocytes	JPT1	7.57e-84	-0.853021	0.154	0.247	2.07e-79
1	Monocytes	IFIH1	7.67e-84	-0.975963	0.194	0.285	2.09e-79
1	Monocytes	DDX60	8.98e-84	-1.32268	0.082	0.156	2.45e-79
1	Monocytes	YPEL1	1e-83	1.10533	0.13	0.066	2.74e-79
1	Monocytes	SOAT1	1.01e-83	-0.668341	0.304	0.407	2.76e-79
1	Monocytes	MMP14	1.45e-83	-1.33187	0.096	0.174	3.97e-79
1	Monocytes	HIPK2	1.53e-83	0.561529	0.505	0.405	4.19e-79
1	Monocytes	ESF1	1.59e-83	-0.792679	0.173	0.269	4.35e-79
1	Monocytes	NOCT	1.67e-83	-1.34971	0.059	0.129	4.57e-79
1	Monocytes	ERH	1.98e-83	-0.60332	0.415	0.502	5.41e-79
1	Monocytes	GTPBP4	2.15e-83	-0.799247	0.174	0.27	5.88e-79
1	Monocytes	PIKFYVE	2.65e-83	0.516204	0.549	0.46	7.24e-79
1	Monocytes	CBFA2T3	7.87e-83	0.885549	0.176	0.101	2.15e-78
1	Monocytes	SEMA3C	1.4e-82	-0.840979	0.19	0.287	3.82e-78
1	Monocytes	SDHAF3	1.43e-82	-1.43551	0.044	0.108	3.9e-78
1	Monocytes	C7orf50	1.68e-82	-0.859363	0.154	0.245	4.6e-78
1	Monocytes	GNB1L	2.15e-82	-1.36997	0.041	0.103	5.87e-78
1	Monocytes	FADS2	2.45e-82	-1.21804	0.119	0.201	6.69e-78
1	Monocytes	RILPL2	2.66e-82	-0.678317	0.264	0.364	7.27e-78
1	Monocytes	FLOT1	3.12e-82	-0.968114	0.104	0.186	8.52e-78
1	Monocytes	CYP1B1-AS1	4.95e-82	0.542519	0.409	0.306	1.35e-77
1	Monocytes	FAM174C	5.17e-82	-0.743782	0.259	0.357	1.41e-77
1	Monocytes	GLS	5.23e-82	-0.699997	0.449	0.529	1.43e-77
1	Monocytes	ANKRD13D	5.45e-82	0.537108	0.402	0.304	1.49e-77
1	Monocytes	ATP8A1	6.16e-82	-1.51659	0.064	0.134	1.68e-77
1	Monocytes	NCBP2	6.22e-82	-0.763228	0.237	0.333	1.7e-77
1	Monocytes	NOP14	6.95e-82	-1.05887	0.096	0.176	1.9e-77
1	Monocytes	ENSG00000286288	7.72e-82	0.95083	0.197	0.12	2.11e-77
1	Monocytes	MGLL	9.55e-82	-0.504331	0.317	0.431	2.61e-77
1	Monocytes	PLD1	1e-81	-0.896334	0.236	0.331	2.74e-77
1	Monocytes	COX6C	1.01e-81	-0.553991	0.411	0.507	2.75e-77
1	Monocytes	LRRC8D	1.24e-81	-0.966426	0.093	0.173	3.4e-77
1	Monocytes	PLP2	1.41e-81	-0.771411	0.188	0.283	3.84e-77
1	Monocytes	NUP62	1.48e-81	-0.566797	0.353	0.454	4.04e-77
1	Monocytes	RPS17	2.25e-81	-0.762231	0.304	0.396	6.16e-77
1	Monocytes	MYDGF	2.75e-81	-0.616132	0.263	0.366	7.51e-77
1	Monocytes	CBX6	2.75e-81	-0.872072	0.155	0.245	7.52e-77
1	Monocytes	C3AR1	2.94e-81	-1.16845	0.093	0.171	8.02e-77
1	Monocytes	DNAJC9	3.26e-81	-1.21154	0.07	0.143	8.9e-77
1	Monocytes	GGCT	7.79e-81	-0.938236	0.137	0.224	2.13e-76
1	Monocytes	LSM2	9.96e-81	-0.838031	0.17	0.262	2.72e-76
1	Monocytes	AMD1	1.47e-80	-0.587604	0.406	0.492	4.01e-76
1	Monocytes	DPH6	1.78e-80	-1.09848	0.078	0.153	4.88e-76
1	Monocytes	ATP2C1	3.09e-80	-0.603264	0.411	0.505	8.43e-76
1	Monocytes	GTF3A	3.47e-80	-0.6399	0.281	0.38	9.47e-76
1	Monocytes	LGMN	3.52e-80	-2.01519	0.061	0.129	9.63e-76
1	Monocytes	RASGRP3	3.78e-80	-0.947614	0.103	0.184	1.03e-75
1	Monocytes	BARD1	3.9e-80	-0.897762	0.107	0.189	1.06e-75
1	Monocytes	LINC01619	4.44e-80	-0.911929	0.265	0.359	1.21e-75
1	Monocytes	FOXO1	8.6e-80	-1.02925	0.201	0.291	2.35e-75
1	Monocytes	RAB8A	1.16e-79	-0.558471	0.377	0.471	3.18e-75
1	Monocytes	TCERG1	1.29e-79	-0.638524	0.32	0.413	3.54e-75
1	Monocytes	ARHGAP6	1.46e-79	1.28912	0.107	0.05	3.98e-75
1	Monocytes	WWOX	6.69e-79	-0.67175	0.241	0.342	1.83e-74
1	Monocytes	WDR5	7.79e-79	-1.08296	0.07	0.142	2.13e-74
1	Monocytes	TMEM131L	9.87e-79	-1.82712	0.043	0.104	2.7e-74
1	Monocytes	IGF2BP2	9.94e-79	-0.901472	0.147	0.235	2.72e-74
1	Monocytes	SRPK1	1.25e-78	-0.732942	0.209	0.304	3.43e-74
1	Monocytes	TPST2	1.77e-78	0.552938	0.38	0.285	4.84e-74
1	Monocytes	HERC6	1.89e-78	-1.37935	0.063	0.131	5.16e-74
1	Monocytes	REX1BD	3.76e-78	-0.950695	0.109	0.19	1.03e-73
1	Monocytes	UTP14A	6.55e-78	-1.05618	0.075	0.149	1.79e-73
1	Monocytes	BAIAP2-DT	6.98e-78	1.04635	0.124	0.062	1.91e-73
1	Monocytes	TIMM13	2.15e-77	-0.805486	0.272	0.359	5.86e-73
1	Monocytes	PLAUR	2.65e-77	-0.852495	0.346	0.437	7.24e-73
1	Monocytes	COMT	2.83e-77	-0.587645	0.361	0.455	7.74e-73
1	Monocytes	SCLT1	3.63e-77	-0.572201	0.276	0.377	9.91e-73
1	Monocytes	EEF2K	4.7e-77	-1.41129	0.04	0.1	1.28e-72
1	Monocytes	MIR4435-2HG	5.07e-77	-1.02154	0.097	0.175	1.39e-72
1	Monocytes	CD101	1.48e-76	0.876336	0.164	0.094	4.06e-72
1	Monocytes	GBP2	1.72e-76	-1.26473	0.061	0.127	4.7e-72
1	Monocytes	C3orf62	1.77e-76	0.728113	0.252	0.168	4.82e-72
1	Monocytes	STK39	1.99e-76	-1.23335	0.067	0.136	5.42e-72
1	Monocytes	ZNRD2	1.99e-76	-1.09671	0.081	0.154	5.45e-72
1	Monocytes	LHFPL6	3.57e-76	-1.5957	0.058	0.123	9.77e-72
1	Monocytes	ERGIC1	3.63e-76	-0.871872	0.189	0.278	9.92e-72
1	Monocytes	RRM2B	3.72e-76	0.556778	0.357	0.262	1.02e-71
1	Monocytes	SGMS2	4.58e-76	0.638703	0.288	0.199	1.25e-71
1	Monocytes	TMEM147	5.08e-76	-0.648424	0.276	0.372	1.39e-71
1	Monocytes	MCUR1	6.01e-76	-0.902566	0.121	0.204	1.64e-71
1	Monocytes	KNTC1	6.4e-76	-0.94224	0.096	0.174	1.75e-71
1	Monocytes	MRPS23	8.68e-76	-1.06211	0.078	0.15	2.37e-71
1	Monocytes	SFXN4	1.12e-75	-1.19479	0.06	0.126	3.05e-71
1	Monocytes	ARHGAP22	2.08e-75	-0.702609	0.233	0.326	5.68e-71
1	Monocytes	WDR89	3.38e-75	-0.89914	0.114	0.195	9.24e-71
1	Monocytes	STRBP	3.45e-75	-1.08257	0.094	0.17	9.43e-71
1	Monocytes	UBE2S	3.62e-75	-0.879148	0.168	0.255	9.89e-71
1	Monocytes	HSPB1	3.95e-75	-0.506313	0.575	0.637	1.08e-70
1	Monocytes	ACP1	6.09e-75	-0.737902	0.239	0.332	1.66e-70
1	Monocytes	ARMC9	6.36e-75	1.72546	0.17	0.103	1.74e-70
1	Monocytes	SEPTIN6	8.86e-75	-1.02108	0.144	0.228	2.42e-70
1	Monocytes	JAML	1.11e-74	-0.811955	0.146	0.231	3.04e-70
1	Monocytes	EXOSC2	1.12e-74	-1.32713	0.049	0.111	3.06e-70
1	Monocytes	IRF7	1.19e-74	-0.962781	0.141	0.223	3.24e-70
1	Monocytes	ATAD3A	1.25e-74	-1.33391	0.045	0.106	3.41e-70
1	Monocytes	TNFRSF10B	1.38e-74	-0.667799	0.152	0.241	3.76e-70
1	Monocytes	USP3-AS1	2.21e-74	0.619506	0.28	0.193	6.03e-70
1	Monocytes	DNMBP	2.33e-74	0.743909	0.235	0.154	6.36e-70
1	Monocytes	POLR3K	2.98e-74	-1.06465	0.087	0.161	8.14e-70
1	Monocytes	THBS1	3.23e-74	1.26711	0.288	0.208	8.84e-70
1	Monocytes	GOT2	4.16e-74	-1.16911	0.056	0.121	1.14e-69
1	Monocytes	SNN	4.65e-74	-0.965712	0.091	0.165	1.27e-69
1	Monocytes	SPSB1	5.41e-74	0.733428	0.208	0.131	1.48e-69
1	Monocytes	FCGR2B	6.72e-74	-1.33568	0.086	0.158	1.83e-69
1	Monocytes	CMTM8	7.09e-74	0.929618	0.132	0.07	1.94e-69
1	Monocytes	DYNLL2	7.52e-74	-0.855012	0.111	0.191	2.05e-69
1	Monocytes	RIPK2-DT	1.12e-73	-1.05815	0.097	0.173	3.07e-69
1	Monocytes	PSMB9	1.3e-73	-0.705227	0.234	0.327	3.55e-69
1	Monocytes	BAIAP2	1.71e-73	0.730123	0.205	0.128	4.67e-69
1	Monocytes	CMAS	1.92e-73	0.620041	0.323	0.236	5.26e-69
1	Monocytes	UPP1	1.96e-73	-0.750064	0.147	0.233	5.36e-69
1	Monocytes	TASOR2	2.22e-73	-0.518384	0.41	0.5	6.06e-69
1	Monocytes	CWF19L1	2.52e-73	0.587378	0.38	0.293	6.89e-69
1	Monocytes	SNRPA1	2.87e-73	-0.8722	0.137	0.22	7.84e-69
1	Monocytes	ATAD3B	2.93e-73	-1.14604	0.055	0.119	8.01e-69
1	Monocytes	MTR	3.3e-73	-0.814786	0.13	0.213	9.03e-69
1	Monocytes	IMP3	5.22e-73	-0.688907	0.204	0.296	1.43e-68
1	Monocytes	ITGB3BP	8.48e-73	-1.2226	0.056	0.119	2.32e-68
1	Monocytes	LMO4	8.58e-73	-0.761562	0.153	0.239	2.34e-68
1	Monocytes	NLRC4	8.66e-73	0.729774	0.23	0.149	2.37e-68
1	Monocytes	ZBTB7B	9.07e-73	0.68885	0.227	0.147	2.48e-68
1	Monocytes	NSUN3	1.03e-72	0.539465	0.435	0.347	2.81e-68
1	Monocytes	LRP12	1.26e-72	-0.760794	0.157	0.243	3.43e-68
1	Monocytes	SMARCAD1	1.29e-72	-0.842038	0.137	0.221	3.52e-68
1	Monocytes	RCSD1	1.37e-72	-0.669435	0.191	0.283	3.74e-68
1	Monocytes	DCAF13	1.61e-72	-0.933587	0.113	0.192	4.41e-68
1	Monocytes	CISD1	1.81e-72	-1.01068	0.086	0.159	4.94e-68
1	Monocytes	DUSP18	2e-72	0.568499	0.354	0.264	5.47e-68
1	Monocytes	HOTAIRM1	2.06e-72	0.679762	0.245	0.164	5.62e-68
1	Monocytes	TRAF3IP2-AS1	5.01e-72	-0.589242	0.231	0.327	1.37e-67
1	Monocytes	SURF6	7.38e-72	-0.985493	0.081	0.153	2.02e-67
1	Monocytes	LRRC75A	9.79e-72	-1.23076	0.092	0.164	2.68e-67
1	Monocytes	NAA15	1.04e-71	-0.584427	0.315	0.41	2.83e-67
1	Monocytes	SERPINB6	1.08e-71	-0.752542	0.157	0.243	2.94e-67
1	Monocytes	SLC9A9	1.59e-71	-0.785031	0.113	0.192	4.34e-67
1	Monocytes	TLNRD1	1.65e-71	-0.942134	0.084	0.156	4.51e-67
1	Monocytes	ADAM15	1.8e-71	-1.06522	0.084	0.155	4.93e-67
1	Monocytes	SLBP	3.13e-71	-0.693434	0.256	0.345	8.55e-67
1	Monocytes	NSD2	3.3e-71	-0.692959	0.321	0.406	9.02e-67
1	Monocytes	HNRNPDL	3.33e-71	-0.550205	0.422	0.504	9.09e-67
1	Monocytes	EIF2S1	3.35e-71	-0.6011	0.255	0.35	9.16e-67
1	Monocytes	POLR2H	3.6e-71	-0.837984	0.145	0.229	9.83e-67
1	Monocytes	MGAT4A	3.67e-71	-1.02592	0.153	0.234	1e-66
1	Monocytes	RRP7A	4.91e-71	-0.686632	0.226	0.317	1.34e-66
1	Monocytes	IGF1R	6.28e-71	-0.593792	0.338	0.432	1.72e-66
1	Monocytes	LPCAT1	9.16e-71	-0.957624	0.088	0.161	2.5e-66
1	Monocytes	DYNLT3	1e-70	0.526639	0.354	0.262	2.74e-66
1	Monocytes	SCAI	1.04e-70	-0.802213	0.136	0.219	2.84e-66
1	Monocytes	UBE2D1	1.11e-70	-0.533542	0.347	0.443	3.03e-66
1	Monocytes	RTCB	1.36e-70	-0.700663	0.21	0.301	3.71e-66
1	Monocytes	AHCY	1.78e-70	-1.01939	0.063	0.129	4.87e-66
1	Monocytes	TNFAIP3	2.27e-70	-0.529549	0.326	0.425	6.21e-66
1	Monocytes	NMB	2.28e-70	-1.40305	0.074	0.14	6.24e-66
1	Monocytes	MTAP	2.33e-70	-1.18975	0.052	0.113	6.38e-66
1	Monocytes	SPATS2L	3.03e-70	-0.663084	0.263	0.353	8.28e-66
1	Monocytes	HRH2	4.38e-70	-0.976774	0.084	0.155	1.2e-65
1	Monocytes	CDC42EP3	4.4e-70	-0.593355	0.228	0.322	1.2e-65
1	Monocytes	CCT7	4.81e-70	-0.708461	0.227	0.316	1.31e-65
1	Monocytes	METTL26	5.98e-70	-0.729075	0.195	0.284	1.63e-65
1	Monocytes	ENSG00000289564	6.4e-70	0.955754	0.184	0.114	1.75e-65
1	Monocytes	DHTKD1	6.73e-70	0.733471	0.223	0.146	1.84e-65
1	Monocytes	TRIM44	6.95e-70	-0.543765	0.276	0.374	1.9e-65
1	Monocytes	NT5C3A	9.77e-70	-0.552766	0.292	0.392	2.67e-65
1	Monocytes	SELPLG	1.47e-69	-1.20635	0.077	0.142	4.01e-65
1	Monocytes	SLC36A1	2.42e-69	0.54942	0.305	0.218	6.62e-65
1	Monocytes	NDUFAF8	2.54e-69	-0.850912	0.183	0.266	6.94e-65
1	Monocytes	SOWAHC	2.67e-69	-1.07926	0.059	0.122	7.29e-65
1	Monocytes	UQCC3	2.69e-69	-0.986338	0.081	0.15	7.36e-65
1	Monocytes	ENSG00000272825	3.53e-69	0.718485	0.175	0.105	9.63e-65
1	Monocytes	ZNF22	3.6e-69	-0.981146	0.078	0.146	9.82e-65
1	Monocytes	LTV1	5.49e-69	-1.14297	0.063	0.126	1.5e-64
1	Monocytes	POLR2I	5.9e-69	-0.737116	0.195	0.283	1.61e-64
1	Monocytes	QSER1	6.41e-69	-0.576093	0.249	0.343	1.75e-64
1	Monocytes	IL4R	8.27e-69	-0.680605	0.205	0.294	2.26e-64
1	Monocytes	TLR5	8.7e-69	-1.32643	0.051	0.109	2.38e-64
1	Monocytes	FADS1	1.3e-68	-0.990713	0.267	0.34	3.56e-64
1	Monocytes	NUBPL	1.48e-68	-1.14553	0.062	0.125	4.04e-64
1	Monocytes	MRPS35	1.62e-68	-0.695312	0.186	0.272	4.43e-64
1	Monocytes	GPI	1.69e-68	-0.71391	0.269	0.357	4.63e-64
1	Monocytes	GRWD1	1.78e-68	-1.24716	0.045	0.102	4.85e-64
1	Monocytes	CERK	2.16e-68	-0.928283	0.092	0.164	5.9e-64
1	Monocytes	SPRED2	2.52e-68	-1.16336	0.084	0.153	6.88e-64
1	Monocytes	SNHG6	2.59e-68	-0.691074	0.32	0.404	7.08e-64
1	Monocytes	NFE2L3	2.61e-68	-1.23761	0.051	0.109	7.13e-64
1	Monocytes	DIS3L	2.79e-68	-1.16133	0.048	0.106	7.63e-64
1	Monocytes	TOMM40	3.56e-68	-0.980017	0.104	0.177	9.72e-64
1	Monocytes	TOMM5	3.88e-68	-0.976173	0.089	0.16	1.06e-63
1	Monocytes	GSPT1	4.03e-68	-0.516655	0.422	0.499	1.1e-63
1	Monocytes	PTPRO	4.41e-68	1.05771	0.118	0.062	1.2e-63
1	Monocytes	USP36	5.23e-68	-0.70847	0.168	0.253	1.43e-63
1	Monocytes	RCC1	5.83e-68	-0.845593	0.127	0.206	1.59e-63
1	Monocytes	RPIA	7.7e-68	-0.84565	0.111	0.187	2.1e-63
1	Monocytes	PAK1IP1	9.94e-68	-1.09066	0.062	0.125	2.72e-63
1	Monocytes	NUP155	1.09e-67	-0.799086	0.144	0.225	2.97e-63
1	Monocytes	DDB2	1.21e-67	-0.6116	0.214	0.305	3.31e-63
1	Monocytes	ENSG00000276900	1.49e-67	1.02915	0.117	0.061	4.08e-63
1	Monocytes	LIPA	1.51e-67	-0.840463	0.151	0.233	4.12e-63
1	Monocytes	ZNHIT6	2.29e-67	-1.18798	0.059	0.12	6.26e-63
1	Monocytes	SRSF3	3.39e-67	-0.505278	0.503	0.566	9.27e-63
1	Monocytes	DHX57	3.56e-67	-0.998423	0.075	0.142	9.72e-63
1	Monocytes	AOPEP	5.19e-67	-0.646074	0.183	0.27	1.42e-62
1	Monocytes	LMAN1	5.35e-67	-0.930357	0.092	0.163	1.46e-62
1	Monocytes	SNHG8	6.93e-67	-0.940093	0.1	0.173	1.89e-62
1	Monocytes	HSPA9	7.53e-67	-0.537322	0.409	0.486	2.06e-62
1	Monocytes	TNIK	8.58e-67	-1.11317	0.114	0.186	2.34e-62
1	Monocytes	SLC25A12	1.18e-66	-1.05058	0.069	0.133	3.23e-62
1	Monocytes	TM4SF19-AS1	1.76e-66	1.04011	0.101	0.05	4.82e-62
1	Monocytes	C1orf35	1.86e-66	-0.927878	0.112	0.186	5.09e-62
1	Monocytes	DUT	2.17e-66	-0.942105	0.102	0.174	5.92e-62
1	Monocytes	MAPK8IP3	2.2e-66	0.500383	0.377	0.289	6e-62
1	Monocytes	GCDH	2.83e-66	-1.05526	0.067	0.131	7.74e-62
1	Monocytes	SLC9A3-AS1	3.88e-66	0.790254	0.18	0.112	1.06e-61
1	Monocytes	CTSA	4.04e-66	-0.76613	0.15	0.232	1.1e-61
1	Monocytes	SHQ1	4.58e-66	-0.779843	0.121	0.198	1.25e-61
1	Monocytes	NAF1	1.13e-65	-0.854176	0.096	0.167	3.09e-61
1	Monocytes	GRPEL1	1.26e-65	-0.854594	0.122	0.198	3.45e-61
1	Monocytes	UBE2G2	1.56e-65	-0.566301	0.308	0.396	4.25e-61
1	Monocytes	SREBF1	1.57e-65	-1.02455	0.071	0.136	4.3e-61
1	Monocytes	DHX34	1.67e-65	0.603392	0.327	0.247	4.56e-61
1	Monocytes	EMG1	2.19e-65	-0.9095	0.091	0.161	5.99e-61
1	Monocytes	WDR36	3e-65	-0.71193	0.163	0.246	8.21e-61
1	Monocytes	LAGE3	3.21e-65	-0.797627	0.173	0.255	8.77e-61
1	Monocytes	FLNB	3.25e-65	-1.06021	0.061	0.122	8.88e-61
1	Monocytes	RNASE1	4.25e-65	0.981088	0.212	0.14	1.16e-60
1	Monocytes	ADA2	5.7e-65	-0.821414	0.347	0.412	1.56e-60
1	Monocytes	MRPL55	7.59e-65	-0.927287	0.112	0.186	2.07e-60
1	Monocytes	MAST2	8.02e-65	-0.58821	0.263	0.354	2.19e-60
1	Monocytes	HSPH1	1.05e-64	-0.67346	0.315	0.395	2.88e-60
1	Monocytes	BMP6	1.11e-64	-1.1351	0.054	0.112	3.03e-60
1	Monocytes	LINC00607	1.36e-64	1.14135	0.114	0.06	3.71e-60
1	Monocytes	SERINC5	1.72e-64	-0.628884	0.434	0.511	4.69e-60
1	Monocytes	SLC50A1	2.68e-64	-0.936137	0.091	0.159	7.33e-60
1	Monocytes	CLNS1A	2.72e-64	-0.542911	0.296	0.387	7.43e-60
1	Monocytes	NDC1	3.96e-64	-0.822749	0.111	0.184	1.08e-59
1	Monocytes	SDF2L1	4e-64	-0.733073	0.162	0.244	1.09e-59
1	Monocytes	WDR75	6.05e-64	-0.940028	0.08	0.147	1.65e-59
1	Monocytes	FKBP4	6.21e-64	-0.689136	0.197	0.281	1.7e-59
1	Monocytes	GAR1	7.89e-64	-1.10568	0.059	0.118	2.15e-59
1	Monocytes	RAPH1	8.7e-64	0.624966	0.298	0.218	2.38e-59
1	Monocytes	SDAD1	1.42e-63	-0.675895	0.165	0.247	3.88e-59
1	Monocytes	WWC2	1.52e-63	-0.936172	0.088	0.155	4.14e-59
1	Monocytes	TTC7A	2e-63	-0.53777	0.229	0.32	5.47e-59
1	Monocytes	CCDC112	2.06e-63	0.786865	0.194	0.125	5.63e-59
1	Monocytes	CYTOR	2.76e-63	-0.897377	0.106	0.178	7.54e-59
1	Monocytes	RRBP1	2.81e-63	-0.657396	0.229	0.313	7.67e-59
1	Monocytes	P4HA1	3.45e-63	-0.710928	0.341	0.427	9.43e-59
1	Monocytes	AKNA	4.16e-63	-0.668345	0.177	0.261	1.14e-58
1	Monocytes	CSTA	5.05e-63	-1.05705	0.065	0.126	1.38e-58
1	Monocytes	LIMD1	5.64e-63	-0.643604	0.175	0.258	1.54e-58
1	Monocytes	TNFRSF10A	5.94e-63	-0.834418	0.1	0.171	1.62e-58
1	Monocytes	RPL22L1	8.72e-63	-0.838429	0.167	0.247	2.38e-58
1	Monocytes	FKTN	9.25e-63	-1.01685	0.055	0.114	2.53e-58
1	Monocytes	KLF3	1.06e-62	-0.740671	0.109	0.182	2.91e-58
1	Monocytes	UBE2Q2	1.11e-62	-0.690613	0.177	0.259	3.03e-58
1	Monocytes	TNFAIP6	1.34e-62	-1.76635	0.054	0.109	3.67e-58
1	Monocytes	ATXN10	1.63e-62	-0.507047	0.33	0.421	4.46e-58
1	Monocytes	CCDC167	1.69e-62	-0.981954	0.069	0.131	4.62e-58
1	Monocytes	PDE8A	1.74e-62	-0.528458	0.354	0.442	4.76e-58
1	Monocytes	CNTLN	1.79e-62	-0.525254	0.248	0.338	4.89e-58
1	Monocytes	TMEM267	1.82e-62	-0.867685	0.116	0.188	4.96e-58
1	Monocytes	METAP1	2.57e-62	-0.696095	0.174	0.256	7.02e-58
1	Monocytes	MRPL24	2.63e-62	-1.18385	0.049	0.104	7.19e-58
1	Monocytes	CBR1	2.7e-62	-0.692831	0.183	0.266	7.36e-58
1	Monocytes	NT5DC1	2.93e-62	-1.00772	0.075	0.138	8.01e-58
1	Monocytes	SEH1L	3.08e-62	-0.672296	0.249	0.331	8.41e-58
1	Monocytes	ZNF746	3.13e-62	0.661728	0.245	0.171	8.56e-58
1	Monocytes	ARHGAP21	3.51e-62	-0.625504	0.2	0.285	9.59e-58
1	Monocytes	ZMYND11	3.81e-62	-0.725994	0.156	0.237	1.04e-57
1	Monocytes	SOGA1	4.99e-62	0.515813	0.369	0.287	1.36e-57
1	Monocytes	PES1	5.02e-62	-0.887045	0.11	0.181	1.37e-57
1	Monocytes	PNP	7.1e-62	-0.83345	0.106	0.177	1.94e-57
1	Monocytes	PRPF19	8.33e-62	-0.890195	0.094	0.162	2.28e-57
1	Monocytes	SLIRP	1.21e-61	-0.569552	0.367	0.448	3.3e-57
1	Monocytes	TIMELESS	1.24e-61	-1.1097	0.046	0.1	3.39e-57
1	Monocytes	ENSG00000286185	1.34e-61	0.731862	0.186	0.119	3.67e-57
1	Monocytes	CASP4	1.8e-61	0.58574	0.303	0.223	4.93e-57
1	Monocytes	YWHAH	1.9e-61	-0.54431	0.321	0.405	5.18e-57
1	Monocytes	TYW3	2.52e-61	-0.798436	0.114	0.186	6.9e-57
1	Monocytes	HIVEP2	2.65e-61	-0.763913	0.199	0.281	7.24e-57
1	Monocytes	AVIL	2.68e-61	0.859548	0.151	0.09	7.31e-57
1	Monocytes	RNASEH2B	2.85e-61	-0.644352	0.191	0.274	7.79e-57
1	Monocytes	ENSG00000288700	3.34e-61	0.681737	0.195	0.125	9.14e-57
1	Monocytes	PTGES2	3.99e-61	-0.802891	0.146	0.222	1.09e-56
1	Monocytes	TIMM9	4.37e-61	-0.920027	0.071	0.133	1.19e-56
1	Monocytes	GM2A	4.47e-61	-0.757855	0.192	0.269	1.22e-56
1	Monocytes	BRIX1	4.56e-61	-0.964404	0.08	0.144	1.25e-56
1	Monocytes	TXK	4.81e-61	0.616603	0.187	0.119	1.31e-56
1	Monocytes	UNKL	4.96e-61	0.618926	0.234	0.159	1.35e-56
1	Monocytes	ABTB1	6.27e-61	0.552996	0.271	0.192	1.71e-56
1	Monocytes	PYCARD	6.61e-61	-0.696129	0.161	0.24	1.81e-56
1	Monocytes	B3GNT5	1.06e-60	-0.702979	0.126	0.199	2.91e-56
1	Monocytes	PHPT1	1.19e-60	-0.506936	0.425	0.5	3.26e-56
1	Monocytes	RHBDD1	1.24e-60	-0.662341	0.168	0.249	3.4e-56
1	Monocytes	CXCR4	1.28e-60	-0.539894	0.44	0.522	3.49e-56
1	Monocytes	FAM210A	1.76e-60	-0.800867	0.113	0.185	4.82e-56
1	Monocytes	YIF1A	1.91e-60	-0.775804	0.153	0.229	5.21e-56
1	Monocytes	PHF19	2.03e-60	-1.12076	0.066	0.125	5.55e-56
1	Monocytes	EDEM1	2.7e-60	-0.638788	0.231	0.314	7.38e-56
1	Monocytes	SPART	3e-60	-0.576944	0.244	0.331	8.19e-56
1	Monocytes	MRPL11	3.87e-60	-0.821223	0.111	0.182	1.06e-55
1	Monocytes	RFC1	3.99e-60	-0.686564	0.165	0.245	1.09e-55
1	Monocytes	SLC7A11-AS1	4.8e-60	0.941066	0.114	0.062	1.31e-55
1	Monocytes	RUNX3	5.41e-60	-1.11404	0.081	0.144	1.48e-55
1	Monocytes	CEP57	6.15e-60	-0.720093	0.151	0.228	1.68e-55
1	Monocytes	NOC2L	6.64e-60	-0.826235	0.112	0.182	1.81e-55
1	Monocytes	AGK	7.01e-60	-0.978961	0.07	0.13	1.92e-55
1	Monocytes	RNF125	7.91e-60	0.804848	0.167	0.104	2.16e-55
1	Monocytes	NUP205	1.15e-59	-0.64675	0.159	0.238	3.14e-55
1	Monocytes	MAP1LC3A	1.34e-59	-1.30447	0.051	0.105	3.67e-55
1	Monocytes	SEMA4A	1.35e-59	-0.685739	0.141	0.216	3.68e-55
1	Monocytes	SOD2	1.48e-59	-0.678063	0.729	0.771	4.04e-55
1	Monocytes	SNRPC	1.59e-59	-0.618451	0.234	0.318	4.34e-55
1	Monocytes	ANP32E	1.8e-59	-1.03075	0.058	0.115	4.92e-55
1	Monocytes	NAB2	1.94e-59	0.632048	0.27	0.196	5.31e-55
1	Monocytes	ACP3	2.08e-59	0.753253	0.178	0.113	5.67e-55
1	Monocytes	EPS8	2.9e-59	1.33415	0.12	0.067	7.92e-55
1	Monocytes	C8orf33	4.86e-59	-0.777958	0.132	0.206	1.33e-54
1	Monocytes	CHST7	4.86e-59	-0.881051	0.109	0.177	1.33e-54
1	Monocytes	ERI3	8e-59	-0.646534	0.169	0.249	2.18e-54
1	Monocytes	ETV3	8.05e-59	-1.09858	0.124	0.193	2.2e-54
1	Monocytes	GK5	1.2e-58	-1.13407	0.054	0.108	3.29e-54
1	Monocytes	NFE2L1	1.54e-58	-0.662872	0.208	0.289	4.22e-54
1	Monocytes	BMF	1.79e-58	0.77882	0.184	0.119	4.88e-54
1	Monocytes	FAM162A	1.82e-58	-0.811566	0.119	0.19	4.97e-54
1	Monocytes	MRPS34	2e-58	-0.602308	0.277	0.359	5.45e-54
1	Monocytes	PEMT	2.05e-58	-0.988147	0.053	0.108	5.6e-54
1	Monocytes	MAP3K4	2.57e-58	-0.593157	0.204	0.286	7.02e-54
1	Monocytes	LBR	2.58e-58	-0.658927	0.188	0.268	7.04e-54
1	Monocytes	KSR1	2.59e-58	-0.696845	0.194	0.273	7.07e-54
1	Monocytes	YEATS2	2.65e-58	-0.626394	0.215	0.298	7.24e-54
1	Monocytes	PLB1	3.31e-58	1.16433	0.102	0.054	9.05e-54
1	Monocytes	SH2B3	4.54e-58	-0.564381	0.244	0.329	1.24e-53
1	Monocytes	MLEC	5.93e-58	-0.568739	0.214	0.297	1.62e-53
1	Monocytes	C1orf54	7.79e-58	0.607974	0.192	0.124	2.13e-53
1	Monocytes	KDELR2	1.03e-57	-0.567152	0.278	0.361	2.81e-53
1	Monocytes	LFNG	1.98e-57	0.523148	0.273	0.194	5.42e-53
1	Monocytes	SIRPB2	2.03e-57	-0.892126	0.138	0.207	5.55e-53
1	Monocytes	AMZ2	2.42e-57	-1.00786	0.111	0.177	6.61e-53
1	Monocytes	CAMK2D	3.82e-57	-0.90321	0.138	0.209	1.04e-52
1	Monocytes	PRPS2	4.59e-57	-0.80966	0.1	0.167	1.25e-52
1	Monocytes	AHI1	6.7e-57	-0.514101	0.305	0.392	1.83e-52
1	Monocytes	TMED8	6.83e-57	0.576968	0.417	0.343	1.87e-52
1	Monocytes	ACP2	7.64e-57	-1.03699	0.093	0.155	2.09e-52
1	Monocytes	SNX5	7.83e-57	-0.59851	0.287	0.365	2.14e-52
1	Monocytes	NUDT4	8.59e-57	-0.770064	0.083	0.146	2.35e-52
1	Monocytes	GLIS3	8.91e-57	0.584911	0.162	0.1	2.43e-52
1	Monocytes	GPNMB	1.08e-56	-0.886394	0.492	0.522	2.96e-52
1	Monocytes	POP5	1.15e-56	-1.19217	0.049	0.1	3.14e-52
1	Monocytes	CUTA	1.38e-56	-0.717921	0.155	0.23	3.77e-52
1	Monocytes	SIGMAR1	1.48e-56	-1.03158	0.056	0.11	4.05e-52
1	Monocytes	PACS1	1.9e-56	-0.591925	0.353	0.44	5.2e-52
1	Monocytes	RAPSN	1.93e-56	0.845052	0.138	0.082	5.28e-52
1	Monocytes	SPECC1	2.26e-56	0.750866	0.253	0.183	6.18e-52
1	Monocytes	ZNF511	2.73e-56	-0.813381	0.09	0.155	7.45e-52
1	Monocytes	GABPB1	2.82e-56	-0.618803	0.204	0.284	7.69e-52
1	Monocytes	PDCL3	2.98e-56	-1.03279	0.061	0.117	8.13e-52
1	Monocytes	VAV2	3.77e-56	-0.891298	0.106	0.173	1.03e-51
1	Monocytes	IRF9	3.99e-56	-0.939272	0.082	0.143	1.09e-51
1	Monocytes	MRPL14	4.07e-56	-0.576696	0.281	0.363	1.11e-51
1	Monocytes	PRMT1	4.38e-56	-0.851498	0.152	0.224	1.2e-51
1	Monocytes	CDIP1	4.77e-56	-0.992086	0.055	0.11	1.3e-51
1	Monocytes	DNASE2	5.07e-56	-0.96925	0.083	0.143	1.39e-51
1	Monocytes	MPHOSPH9	5.53e-56	-0.744851	0.145	0.219	1.51e-51
1	Monocytes	CHST2	7.87e-56	-0.916651	0.086	0.148	2.15e-51
1	Monocytes	NDUFAF3	9.34e-56	-0.60658	0.211	0.291	2.55e-51
1	Monocytes	TM4SF19	1.06e-55	0.829763	0.135	0.08	2.88e-51
1	Monocytes	GMNN	1.2e-55	-0.973945	0.059	0.114	3.28e-51
1	Monocytes	LRRC8C	1.37e-55	-0.915174	0.072	0.131	3.74e-51
1	Monocytes	NMRAL2P	1.49e-55	0.60399	0.303	0.23	4.07e-51
1	Monocytes	SRFBP1	1.67e-55	-0.638733	0.164	0.24	4.56e-51
1	Monocytes	MMS22L	2.82e-55	-0.828765	0.09	0.153	7.7e-51
1	Monocytes	HDGFL3	3.32e-55	-1.05052	0.069	0.126	9.07e-51
1	Monocytes	GSE1	3.85e-55	-0.72092	0.126	0.196	1.05e-50
1	Monocytes	MSANTD3	4.15e-55	-1.01097	0.074	0.132	1.13e-50
1	Monocytes	EXOSC8	4.73e-55	-0.82081	0.097	0.162	1.29e-50
1	Monocytes	PPM1K	6.21e-55	-0.859866	0.098	0.162	1.7e-50
1	Monocytes	ENSG00000290183	7.06e-55	0.692298	0.179	0.116	1.93e-50
1	Monocytes	EHBP1	8.53e-55	-0.556198	0.203	0.285	2.33e-50
1	Monocytes	YPEL4	1.2e-54	0.759461	0.135	0.08	3.28e-50
1	Monocytes	ITGB2-AS1	1.39e-54	0.664193	0.175	0.113	3.79e-50
1	Monocytes	ENDOG	1.4e-54	-0.954419	0.062	0.117	3.81e-50
1	Monocytes	LMNB2	1.65e-54	-0.997772	0.053	0.105	4.51e-50
1	Monocytes	CLPP	1.7e-54	-0.758262	0.132	0.202	4.65e-50
1	Monocytes	GBE1	2.37e-54	0.591097	0.433	0.358	6.48e-50
1	Monocytes	CCT5	2.91e-54	-0.519714	0.373	0.446	7.95e-50
1	Monocytes	NAV1	2.91e-54	-0.873419	0.129	0.197	7.96e-50
1	Monocytes	ENSG00000267009	3.05e-54	0.95894	0.104	0.057	8.33e-50
1	Monocytes	UBE2N	3.21e-54	-0.509108	0.314	0.396	8.78e-50
1	Monocytes	FBXO21	3.75e-54	-0.780968	0.083	0.145	1.02e-49
1	Monocytes	CCDC88C	3.88e-54	-0.50417	0.26	0.343	1.06e-49
1	Monocytes	NUP35	4.21e-54	-0.919883	0.068	0.124	1.15e-49
1	Monocytes	PLCL1	5.07e-54	0.571945	0.6	0.546	1.38e-49
1	Monocytes	XPO5	5.93e-54	-0.660169	0.157	0.231	1.62e-49
1	Monocytes	PINK1	6.21e-54	0.516227	0.243	0.17	1.7e-49
1	Monocytes	MAP4K5	6.44e-54	-0.594528	0.186	0.264	1.76e-49
1	Monocytes	UBASH3B	8.71e-54	-0.666728	0.164	0.239	2.38e-49
1	Monocytes	NUDT16	8.82e-54	-0.933947	0.126	0.193	2.41e-49
1	Monocytes	UBTD1	1.05e-53	0.562797	0.275	0.201	2.87e-49
1	Monocytes	RNASE6	1.07e-53	0.541255	0.268	0.195	2.94e-49
1	Monocytes	CD82	1.09e-53	-1.21118	0.063	0.117	2.98e-49
1	Monocytes	GGA2	1.12e-53	-0.601465	0.193	0.272	3.07e-49
1	Monocytes	SNRNP40	1.33e-53	-0.598375	0.223	0.303	3.63e-49
1	Monocytes	SLC16A7	1.39e-53	-1.05241	0.055	0.107	3.81e-49
1	Monocytes	KLHDC4	1.48e-53	-0.838886	0.085	0.145	4.04e-49
1	Monocytes	NUP93	1.59e-53	-0.507668	0.237	0.321	4.35e-49
1	Monocytes	AHCTF1	2.22e-53	-0.503281	0.29	0.374	6.07e-49
1	Monocytes	CHID1	2.88e-53	-0.738564	0.106	0.171	7.87e-49
1	Monocytes	CCNY-AS1	3.67e-53	0.757229	0.176	0.116	1e-48
1	Monocytes	DDX55	3.89e-53	-0.786538	0.117	0.184	1.06e-48
1	Monocytes	H2BC5	8.92e-53	0.717534	0.157	0.098	2.44e-48
1	Monocytes	OTUD6B	9.81e-53	-0.801874	0.101	0.165	2.68e-48
1	Monocytes	LILRB4	1e-52	-0.74676	0.228	0.299	2.73e-48
1	Monocytes	TUBGCP4	1.01e-52	-0.786383	0.08	0.139	2.77e-48
1	Monocytes	NBN	1.05e-52	-0.705074	0.229	0.305	2.88e-48
1	Monocytes	HLCS	1.1e-52	-0.924413	0.075	0.133	3.02e-48
1	Monocytes	DIMT1	1.37e-52	-0.765261	0.096	0.159	3.73e-48
1	Monocytes	ENSG00000265987	1.41e-52	0.508865	0.314	0.24	3.84e-48
1	Monocytes	RAB39A	1.63e-52	-0.574579	0.157	0.23	4.45e-48
1	Monocytes	WDR74	1.66e-52	-0.897723	0.072	0.128	4.53e-48
1	Monocytes	RRP7BP	1.78e-52	-1.11226	0.052	0.103	4.86e-48
1	Monocytes	MARK4	2.18e-52	0.572745	0.239	0.17	5.97e-48
1	Monocytes	SRSF1	2.23e-52	-0.595887	0.225	0.302	6.1e-48
1	Monocytes	SACS	2.57e-52	-0.887458	0.083	0.142	7.01e-48
1	Monocytes	ZC3H8	2.61e-52	-1.02356	0.079	0.137	7.14e-48
1	Monocytes	HLA-DRB1	3.42e-52	-0.55421	0.157	0.229	9.35e-48
1	Monocytes	RMDN3	5.39e-52	-0.865901	0.074	0.131	1.47e-47
1	Monocytes	USP31	5.54e-52	-0.637954	0.146	0.218	1.51e-47
1	Monocytes	GK-AS1	9.56e-52	0.761223	0.134	0.081	2.61e-47
1	Monocytes	GRIK1	1.6e-51	0.69257	0.165	0.106	4.37e-47
1	Monocytes	MTPAP	2.07e-51	-0.765679	0.089	0.149	5.65e-47
1	Monocytes	TIMM8B	2.09e-51	-0.569341	0.258	0.336	5.72e-47
1	Monocytes	LSM7	2.52e-51	-0.620463	0.306	0.378	6.88e-47
1	Monocytes	NUDC	2.54e-51	-0.573372	0.296	0.37	6.94e-47
1	Monocytes	EMC1	3.06e-51	-0.795139	0.108	0.172	8.37e-47
1	Monocytes	ENTPD1-AS1	3.45e-51	-0.571266	0.146	0.218	9.43e-47
1	Monocytes	ENSG00000288632	4.36e-51	-0.588116	0.292	0.368	1.19e-46
1	Monocytes	TTC19	5.12e-51	-0.662716	0.165	0.237	1.4e-46
1	Monocytes	ENSG00000289899	6.73e-51	-0.86124	0.078	0.135	1.84e-46
1	Monocytes	HLX	7.2e-51	-0.778919	0.078	0.136	1.97e-46
1	Monocytes	SLC25A39	7.41e-51	-0.894313	0.088	0.147	2.02e-46
1	Monocytes	PMVK	7.65e-51	-0.900802	0.069	0.124	2.09e-46
1	Monocytes	ZNF331	7.72e-51	-0.578224	0.148	0.219	2.11e-46
1	Monocytes	VCAN	9.15e-51	-1.28676	0.092	0.15	2.5e-46
1	Monocytes	NAXE	1.04e-50	-0.813836	0.094	0.155	2.83e-46
1	Monocytes	DCUN1D5	1.18e-50	-0.661462	0.172	0.244	3.23e-46
1	Monocytes	MRPL57	1.18e-50	-0.57367	0.304	0.377	3.23e-46
1	Monocytes	SLC11A1	1.28e-50	-1.24736	0.163	0.225	3.49e-46
1	Monocytes	NCAPD3	1.61e-50	-0.837097	0.081	0.139	4.4e-46
1	Monocytes	ENSG00000291117	1.64e-50	0.504026	0.247	0.177	4.47e-46
1	Monocytes	MLH3	2.68e-50	-0.785336	0.088	0.147	7.33e-46
1	Monocytes	CCDC149	2.97e-50	0.880478	0.132	0.081	8.12e-46
1	Monocytes	FUT4	3.3e-50	-0.844695	0.064	0.117	9.01e-46
1	Monocytes	GUSB	4.79e-50	-0.700662	0.114	0.179	1.31e-45
1	Monocytes	CNOT9	6.28e-50	-0.566775	0.245	0.323	1.72e-45
1	Monocytes	NUDCD1	6.76e-50	-0.603042	0.125	0.192	1.85e-45
1	Monocytes	ENSG00000291156	7.78e-50	0.975939	0.141	0.089	2.13e-45
1	Monocytes	BRI3BP	7.84e-50	-0.740507	0.11	0.173	2.14e-45
1	Monocytes	POLR1C	7.94e-50	-0.821342	0.08	0.137	2.17e-45
1	Monocytes	TNFRSF10D	8.39e-50	-0.660549	0.131	0.198	2.29e-45
1	Monocytes	TMEM117	9.24e-50	0.550013	0.349	0.277	2.52e-45
1	Monocytes	CARD16	1.02e-49	0.903646	0.163	0.106	2.8e-45
1	Monocytes	C1GALT1	1.03e-49	-0.659731	0.158	0.229	2.81e-45
1	Monocytes	DNAJC10	1.29e-49	-0.634399	0.172	0.244	3.51e-45
1	Monocytes	SLC27A4	1.46e-49	-0.683543	0.117	0.182	3.98e-45
1	Monocytes	CISD2	1.64e-49	-0.544893	0.264	0.341	4.48e-45
1	Monocytes	SLC25A33	2.06e-49	-0.547218	0.197	0.273	5.64e-45
1	Monocytes	RPL36A	2.11e-49	-0.662747	0.351	0.421	5.75e-45
1	Monocytes	SLC19A1	2.66e-49	-0.934162	0.051	0.1	7.27e-45
1	Monocytes	PLEKHM1	2.9e-49	0.688429	0.168	0.11	7.92e-45
1	Monocytes	GDI1	3.52e-49	0.553017	0.267	0.199	9.61e-45
1	Monocytes	ZNF846	4.1e-49	0.605077	0.226	0.16	1.12e-44
1	Monocytes	ALG5	4.73e-49	-0.661428	0.132	0.199	1.29e-44
1	Monocytes	ELK3	7.61e-49	-0.64691	0.171	0.241	2.08e-44
1	Monocytes	RRP12	8.17e-49	-0.827079	0.075	0.13	2.23e-44
1	Monocytes	DTX3L	8.82e-49	-0.760016	0.211	0.278	2.41e-44
1	Monocytes	MAP3K8	9.41e-49	-0.536417	0.206	0.281	2.57e-44
1	Monocytes	LONP1	1.09e-48	-0.687279	0.145	0.214	2.96e-44
1	Monocytes	HSD17B12	1.31e-48	-0.907817	0.094	0.152	3.59e-44
1	Monocytes	MRPL36	1.57e-48	-0.698621	0.118	0.183	4.29e-44
1	Monocytes	ODF3B	2.13e-48	-1.09776	0.055	0.104	5.82e-44
1	Monocytes	CDC14A	2.32e-48	-0.851818	0.1	0.16	6.33e-44
1	Monocytes	LSM6	2.56e-48	-0.525519	0.228	0.305	7e-44
1	Monocytes	HLA-DQB1	2.65e-48	-1.13792	0.059	0.109	7.25e-44
1	Monocytes	HOMER3	2.99e-48	0.663771	0.213	0.15	8.17e-44
1	Monocytes	EIPR1	3.06e-48	-0.67783	0.117	0.181	8.36e-44
1	Monocytes	PPP5C	3.14e-48	-0.864037	0.076	0.131	8.58e-44
1	Monocytes	KCTD7	3.15e-48	0.589647	0.216	0.151	8.6e-44
1	Monocytes	POLE3	3.29e-48	-0.615587	0.22	0.292	9e-44
1	Monocytes	SNHG7	3.42e-48	-0.949321	0.082	0.138	9.35e-44
1	Monocytes	TNRC6C	3.83e-48	-0.780155	0.13	0.196	1.05e-43
1	Monocytes	BCCIP	5.78e-48	-0.569775	0.21	0.283	1.58e-43
1	Monocytes	ICMT	7.73e-48	-0.784173	0.085	0.142	2.11e-43
1	Monocytes	GANC	8.41e-48	-0.711968	0.103	0.163	2.3e-43
1	Monocytes	RRM1	8.77e-48	-0.771746	0.093	0.151	2.4e-43
1	Monocytes	MANF	1.2e-47	-0.745178	0.13	0.194	3.29e-43
1	Monocytes	TOMM34	1.27e-47	-0.958653	0.067	0.119	3.48e-43
1	Monocytes	CBX5	1.55e-47	-0.588598	0.212	0.284	4.24e-43
1	Monocytes	MSH6	1.59e-47	-0.667932	0.136	0.203	4.33e-43
1	Monocytes	FAM102B	2.11e-47	-0.832832	0.133	0.196	5.76e-43
1	Monocytes	LMTK2	2.86e-47	0.536755	0.247	0.181	7.8e-43
1	Monocytes	RPL7L1	3.6e-47	-0.524805	0.269	0.341	9.84e-43
1	Monocytes	NOL11	3.69e-47	-0.652318	0.141	0.207	1.01e-42
1	Monocytes	COX10-DT	3.99e-47	-0.742609	0.09	0.148	1.09e-42
1	Monocytes	RHBDF2	4.16e-47	-0.63207	0.188	0.257	1.14e-42
1	Monocytes	UBA5	4.37e-47	-0.998147	0.055	0.103	1.19e-42
1	Monocytes	PHLDB1	4.71e-47	-0.802938	0.08	0.136	1.29e-42
1	Monocytes	HSPA5	5.44e-47	-0.531434	0.316	0.392	1.49e-42
1	Monocytes	ERCC8	5.68e-47	-0.730598	0.079	0.134	1.55e-42
1	Monocytes	TGIF2	6.47e-47	-0.732327	0.075	0.13	1.77e-42
1	Monocytes	NAE1	6.88e-47	-0.786566	0.081	0.136	1.88e-42
1	Monocytes	PCNA	7.33e-47	-0.564887	0.177	0.248	2e-42
1	Monocytes	NDUFAB1	8.24e-47	-0.519726	0.308	0.382	2.25e-42
1	Monocytes	ENSG00000240963	1.7e-46	0.663218	0.258	0.195	4.64e-42
1	Monocytes	SLC7A6	2.07e-46	-0.646793	0.129	0.194	5.65e-42
1	Monocytes	ALYREF	2.08e-46	-0.591252	0.25	0.321	5.69e-42
1	Monocytes	TRMT11	2.56e-46	-0.631061	0.151	0.218	6.99e-42
1	Monocytes	TMEM38B	3.09e-46	-0.533868	0.232	0.306	8.43e-42
1	Monocytes	COX20	3.47e-46	-0.605467	0.299	0.367	9.49e-42
1	Monocytes	REXO4	4.47e-46	-0.784714	0.095	0.153	1.22e-41
1	Monocytes	UBE2D4	4.78e-46	-0.807782	0.078	0.132	1.3e-41
1	Monocytes	KCNK6	6.32e-46	-0.541477	0.269	0.343	1.73e-41
1	Monocytes	DDX60L	6.41e-46	-0.711016	0.235	0.299	1.75e-41
1	Monocytes	RRP1B	6.71e-46	-0.590106	0.205	0.275	1.83e-41
1	Monocytes	LINC02035	9.24e-46	0.829198	0.109	0.063	2.52e-41
1	Monocytes	TMX2	2.07e-45	-0.641679	0.159	0.226	5.66e-41
1	Monocytes	STAT2	2.15e-45	-0.684162	0.287	0.351	5.87e-41
1	Monocytes	HLA-DPB1	2.37e-45	-0.752914	0.145	0.208	6.47e-41
1	Monocytes	TLR2	3.29e-45	0.535536	0.254	0.187	9e-41
1	Monocytes	ENSG00000290427	4.14e-45	0.595879	0.174	0.116	1.13e-40
1	Monocytes	MRPL42	4.85e-45	-0.558419	0.174	0.243	1.32e-40
1	Monocytes	TLR6	6.05e-45	0.694881	0.134	0.083	1.65e-40
1	Monocytes	VWF	7.65e-45	0.773209	0.102	0.058	2.09e-40
1	Monocytes	KARS1	7.75e-45	-0.518633	0.201	0.273	2.12e-40
1	Monocytes	OPTN	9.37e-45	-0.779206	0.136	0.197	2.56e-40
1	Monocytes	PGRMC2	9.42e-45	-0.57231	0.153	0.22	2.57e-40
1	Monocytes	NDUFB6	1.13e-44	-0.577504	0.238	0.309	3.1e-40
1	Monocytes	MCRIP1	1.36e-44	-0.592966	0.202	0.272	3.72e-40
1	Monocytes	DEGS1	1.51e-44	-0.582955	0.153	0.22	4.11e-40
1	Monocytes	OGFOD1	1.68e-44	-0.731082	0.087	0.143	4.58e-40
1	Monocytes	NCLN	2.16e-44	-0.62813	0.168	0.235	5.91e-40
1	Monocytes	TBX19	2.21e-44	0.566472	0.233	0.171	6.04e-40
1	Monocytes	PCCA	2.69e-44	-0.503188	0.132	0.197	7.34e-40
1	Monocytes	ZNF580	2.79e-44	0.549975	0.212	0.151	7.63e-40
1	Monocytes	SAMD9	4e-44	-0.93613	0.155	0.212	1.09e-39
1	Monocytes	FANCC	4.33e-44	-0.622776	0.129	0.191	1.18e-39
1	Monocytes	ACAT2	5.44e-44	-0.932676	0.183	0.243	1.49e-39
1	Monocytes	PRKAA1	5.77e-44	-0.653391	0.103	0.161	1.58e-39
1	Monocytes	FUT10	6.59e-44	-0.781591	0.068	0.118	1.8e-39
1	Monocytes	TRIM65	7.13e-44	-0.91345	0.072	0.122	1.95e-39
1	Monocytes	USP1	7.83e-44	-0.528911	0.225	0.297	2.14e-39
1	Monocytes	ZRANB3	1.08e-43	-0.661197	0.118	0.178	2.96e-39
1	Monocytes	ELK1	1.19e-43	-0.826427	0.059	0.107	3.24e-39
1	Monocytes	RHOC	1.55e-43	0.578584	0.221	0.16	4.24e-39
1	Monocytes	MRPL19	1.84e-43	-0.701232	0.102	0.159	5.04e-39
1	Monocytes	METTL21A	1.99e-43	-0.61381	0.143	0.206	5.42e-39
1	Monocytes	MED25	2.1e-43	0.525139	0.245	0.182	5.74e-39
1	Monocytes	TASP1	2.24e-43	-0.595976	0.169	0.236	6.13e-39
1	Monocytes	OXNAD1	2.98e-43	-0.701172	0.15	0.214	8.13e-39
1	Monocytes	ZNF627	4.08e-43	0.532802	0.214	0.154	1.11e-38
1	Monocytes	VNN2	4.43e-43	0.850536	0.149	0.098	1.21e-38
1	Monocytes	CD4	5.29e-43	-0.767972	0.082	0.134	1.45e-38
1	Monocytes	MRPL32	5.3e-43	-0.784651	0.105	0.161	1.45e-38
1	Monocytes	BMS1	5.56e-43	-0.644476	0.139	0.202	1.52e-38
1	Monocytes	LPCAT3	5.83e-43	-0.666939	0.12	0.18	1.59e-38
1	Monocytes	AP1B1	6.39e-43	-0.544512	0.186	0.254	1.74e-38
1	Monocytes	JDP2	9.03e-43	-0.610816	0.108	0.167	2.47e-38
1	Monocytes	DDHD2	9.4e-43	-0.817868	0.06	0.107	2.57e-38
1	Monocytes	PLXNA1	1.06e-42	-0.876922	0.06	0.107	2.9e-38
1	Monocytes	HYOU1	1.6e-42	-0.799325	0.078	0.129	4.38e-38
1	Monocytes	AVEN	1.73e-42	-0.720635	0.089	0.143	4.73e-38
1	Monocytes	CCDC50	2.1e-42	-1.07726	0.057	0.102	5.74e-38
1	Monocytes	LINC01191	2.43e-42	0.717838	0.137	0.088	6.63e-38
1	Monocytes	PRMT3	2.86e-42	-0.54069	0.254	0.322	7.81e-38
1	Monocytes	UAP1	3.24e-42	-0.909589	0.059	0.105	8.84e-38
1	Monocytes	DGKE	3.39e-42	0.972073	0.142	0.094	9.27e-38
1	Monocytes	PDE2A	5.76e-42	0.764979	0.116	0.071	1.57e-37
1	Monocytes	POLR2D	7.26e-42	-0.630012	0.111	0.169	1.98e-37
1	Monocytes	LEPROTL1	8.07e-42	-0.525762	0.284	0.358	2.2e-37
1	Monocytes	FAM98A	1.26e-41	-0.631075	0.113	0.171	3.44e-37
1	Monocytes	DLAT	1.45e-41	-0.718294	0.092	0.145	3.96e-37
1	Monocytes	LAS1L	2.74e-41	-0.787274	0.072	0.121	7.48e-37
1	Monocytes	SH3YL1	2.86e-41	-0.802512	0.088	0.14	7.81e-37
1	Monocytes	TRIM16	3.43e-41	-0.804589	0.067	0.115	9.38e-37
1	Monocytes	LYAR	4.65e-41	-0.666043	0.114	0.172	1.27e-36
1	Monocytes	ZPR1	5.09e-41	-0.689763	0.091	0.144	1.39e-36
1	Monocytes	TLR4	5.14e-41	-0.692745	0.105	0.159	1.41e-36
1	Monocytes	UCP2	5.63e-41	-0.628211	0.156	0.219	1.54e-36
1	Monocytes	TIMM50	6.78e-41	-0.741461	0.08	0.13	1.85e-36
1	Monocytes	RBM28	6.86e-41	-0.701168	0.134	0.194	1.87e-36
1	Monocytes	ZC3H7B	7.16e-41	-0.680209	0.111	0.168	1.96e-36
1	Monocytes	IL1R2	7.99e-41	-0.670942	0.122	0.179	2.18e-36
1	Monocytes	XRCC1	8.8e-41	0.621715	0.155	0.104	2.4e-36
1	Monocytes	EEF1B2	8.88e-41	-0.526043	0.531	0.566	2.42e-36
1	Monocytes	ENSG00000288827	8.89e-41	0.744579	0.128	0.082	2.43e-36
1	Monocytes	JPT2	9.5e-41	-0.669192	0.083	0.135	2.59e-36
1	Monocytes	SPDYA	9.53e-41	0.863192	0.145	0.097	2.6e-36
1	Monocytes	PLA2G4C	9.9e-41	0.542059	0.3	0.238	2.7e-36
1	Monocytes	CLUH	1.04e-40	-0.796821	0.07	0.119	2.83e-36
1	Monocytes	TFAM	1.11e-40	-0.613889	0.144	0.206	3.02e-36
1	Monocytes	ENSG00000289581	1.21e-40	-0.769698	0.08	0.13	3.3e-36
1	Monocytes	ICOSLG	1.72e-40	-0.765135	0.07	0.118	4.71e-36
1	Monocytes	ENSG00000288803	1.73e-40	0.791511	0.1	0.059	4.72e-36
1	Monocytes	TRAF2	1.73e-40	-0.698008	0.094	0.148	4.73e-36
1	Monocytes	SEPHS1	2.65e-40	-0.64208	0.108	0.164	7.23e-36
1	Monocytes	CKS2	2.83e-40	-0.7898	0.076	0.126	7.72e-36
1	Monocytes	UMPS	3.02e-40	-0.765356	0.074	0.123	8.25e-36
1	Monocytes	BUD23	3.4e-40	-0.624116	0.139	0.199	9.3e-36
1	Monocytes	TOPBP1	3.43e-40	-0.52062	0.245	0.314	9.37e-36
1	Monocytes	PDK3	3.51e-40	-0.879664	0.092	0.143	9.6e-36
1	Monocytes	SEC11C	4.08e-40	-0.676275	0.119	0.176	1.11e-35
1	Monocytes	UBE2L6	4.21e-40	-0.948366	0.109	0.16	1.15e-35
1	Monocytes	PPM1L	4.57e-40	-0.639886	0.184	0.248	1.25e-35
1	Monocytes	GNPDA1	4.69e-40	-0.611259	0.13	0.189	1.28e-35
1	Monocytes	LINC01473	5.89e-40	-0.779211	0.069	0.116	1.61e-35
1	Monocytes	FMN1	8.66e-40	-1.05056	0.093	0.142	2.36e-35
1	Monocytes	NUDT19	8.8e-40	-0.853851	0.058	0.103	2.4e-35
1	Monocytes	SLF1	1.02e-39	-0.796529	0.069	0.116	2.78e-35
1	Monocytes	MRPL37	1.4e-39	-0.650854	0.099	0.152	3.83e-35
1	Monocytes	DHX37	1.5e-39	-0.697581	0.071	0.119	4.09e-35
1	Monocytes	IRF5	1.65e-39	-0.604496	0.168	0.231	4.5e-35
1	Monocytes	ERMP1	1.77e-39	-0.695398	0.11	0.165	4.84e-35
1	Monocytes	MGMT	1.9e-39	-0.661425	0.107	0.162	5.18e-35
1	Monocytes	NPRL3	2.01e-39	-0.683452	0.098	0.151	5.48e-35
1	Monocytes	RGL2	2.54e-39	0.793179	0.105	0.064	6.94e-35
1	Monocytes	TSHZ3	2.72e-39	0.559073	0.189	0.133	7.43e-35
1	Monocytes	PAPSS2	2.86e-39	-0.80474	0.126	0.181	7.81e-35
1	Monocytes	AP3M2	2.93e-39	-0.85975	0.071	0.118	8.01e-35
1	Monocytes	TRIAP1	2.96e-39	-0.666985	0.106	0.161	8.09e-35
1	Monocytes	NUDT16-DT	6.27e-39	-0.792551	0.081	0.13	1.71e-34
1	Monocytes	TANC2	6.76e-39	-0.621248	0.135	0.193	1.85e-34
1	Monocytes	CDK2AP1	8.03e-39	-0.724785	0.078	0.127	2.19e-34
1	Monocytes	ST6GAL1	8.7e-39	-0.525827	0.19	0.256	2.38e-34
1	Monocytes	THUMPD2	9.39e-39	-0.827047	0.065	0.111	2.56e-34
1	Monocytes	DDX1	1.02e-38	-0.532048	0.203	0.267	2.79e-34
1	Monocytes	SOX4	1.03e-38	-0.696177	0.094	0.146	2.83e-34
1	Monocytes	TNFRSF18	1.19e-38	-0.964774	0.075	0.122	3.25e-34
1	Monocytes	SURF2	1.38e-38	-0.857754	0.057	0.101	3.78e-34
1	Monocytes	DNAJC11	1.4e-38	-0.51703	0.174	0.237	3.84e-34
1	Monocytes	NABP1	1.45e-38	-0.540348	0.217	0.282	3.96e-34
1	Monocytes	ETFB	1.58e-38	-0.579765	0.179	0.241	4.31e-34
1	Monocytes	RIOK1	1.85e-38	-0.716238	0.087	0.138	5.05e-34
1	Monocytes	JAKMIP2-AS1	2.13e-38	0.776501	0.113	0.071	5.81e-34
1	Monocytes	CD37	2.17e-38	-0.856353	0.122	0.175	5.92e-34
1	Monocytes	IVNS1ABP	2.48e-38	-0.647637	0.198	0.261	6.79e-34
1	Monocytes	DLG4	2.54e-38	0.740471	0.112	0.069	6.95e-34
1	Monocytes	STARD10	2.96e-38	0.657317	0.134	0.088	8.09e-34
1	Monocytes	NDUFAF6	3.48e-38	-0.685218	0.115	0.169	9.5e-34
1	Monocytes	DHX33	3.73e-38	-0.61166	0.102	0.155	1.02e-33
1	Monocytes	CHD7	3.97e-38	-0.574908	0.175	0.237	1.09e-33
1	Monocytes	ASPHD1	5.11e-38	0.68157	0.161	0.111	1.4e-33
1	Monocytes	RANGAP1	6.87e-38	-0.593688	0.123	0.179	1.88e-33
1	Monocytes	CLIC2	9e-38	-0.801872	0.073	0.119	2.46e-33
1	Monocytes	PLGRKT	9.42e-38	-0.549292	0.15	0.211	2.57e-33
1	Monocytes	ELMO2	1.11e-37	0.653416	0.142	0.094	3.04e-33
1	Monocytes	FYN	1.14e-37	-0.636999	0.371	0.434	3.11e-33
1	Monocytes	FUT8	1.18e-37	-0.839785	0.107	0.159	3.22e-33
1	Monocytes	CCDC137	2.34e-37	-0.639745	0.099	0.151	6.38e-33
1	Monocytes	TFB2M	2.34e-37	-0.668833	0.073	0.12	6.4e-33
1	Monocytes	FUOM	2.88e-37	-0.64745	0.102	0.155	7.86e-33
1	Monocytes	IMMP1L	2.92e-37	-0.793844	0.068	0.113	7.97e-33
1	Monocytes	TEX10	3.53e-37	-0.561034	0.121	0.178	9.64e-33
1	Monocytes	ZNF121	4.19e-37	-0.618649	0.108	0.162	1.14e-32
1	Monocytes	TCTN3	6.15e-37	-0.700474	0.084	0.132	1.68e-32
1	Monocytes	NOM1	6.38e-37	-0.565233	0.112	0.167	1.74e-32
1	Monocytes	BTG3	6.49e-37	-0.509094	0.217	0.281	1.77e-32
1	Monocytes	ZBTB10	6.91e-37	-0.886999	0.066	0.11	1.89e-32
1	Monocytes	RNF8	9.41e-37	-0.804186	0.061	0.105	2.57e-32
1	Monocytes	UNC93B1	1.02e-36	-0.566387	0.207	0.268	2.78e-32
1	Monocytes	ABCF2	1.09e-36	-0.829163	0.062	0.105	2.96e-32
1	Monocytes	TRMT10C	1.14e-36	-0.611606	0.122	0.177	3.11e-32
1	Monocytes	CHCHD10	1.16e-36	-0.50562	0.206	0.27	3.17e-32
1	Monocytes	ARHGAP27P1-BPTFP1-KPNA2P3	1.47e-36	0.529778	0.208	0.153	4.02e-32
1	Monocytes	NCF4	1.54e-36	0.684597	0.129	0.084	4.21e-32
1	Monocytes	CTSD	1.68e-36	-0.561084	0.648	0.671	4.58e-32
1	Monocytes	FASTKD2	2.09e-36	-0.706477	0.075	0.121	5.72e-32
1	Monocytes	SVIL	2.38e-36	-0.566657	0.188	0.249	6.5e-32
1	Monocytes	POP1	3.17e-36	-0.781798	0.063	0.106	8.65e-32
1	Monocytes	ASB1	3.18e-36	0.611485	0.161	0.112	8.68e-32
1	Monocytes	TP53INP1	3.21e-36	0.528115	0.182	0.129	8.76e-32
1	Monocytes	RABEPK	5.6e-36	-0.600926	0.116	0.171	1.53e-31
1	Monocytes	CTNS	5.63e-36	-0.567611	0.172	0.231	1.54e-31
1	Monocytes	PGP	5.71e-36	-0.54057	0.263	0.325	1.56e-31
1	Monocytes	ENSG00000260911	6.06e-36	0.68965	0.124	0.081	1.66e-31
1	Monocytes	POLR3H	7.34e-36	-0.742177	0.059	0.101	2.01e-31
1	Monocytes	MTRFR	8.29e-36	-0.737476	0.094	0.144	2.26e-31
1	Monocytes	GALK1	8.76e-36	-0.715368	0.083	0.131	2.39e-31
1	Monocytes	MRPL21	1.06e-35	-0.638034	0.119	0.173	2.9e-31
1	Monocytes	RWDD1	1.11e-35	-0.510689	0.268	0.332	3.03e-31
1	Monocytes	ASCC1	1.35e-35	-0.532881	0.157	0.215	3.69e-31
1	Monocytes	ADA	1.4e-35	-0.81136	0.103	0.153	3.82e-31
1	Monocytes	PMFBP1	1.44e-35	0.505362	0.161	0.111	3.94e-31
1	Monocytes	S100A12	1.46e-35	0.884787	0.106	0.067	3.99e-31
1	Monocytes	TRUB2	1.7e-35	-0.836618	0.062	0.105	4.65e-31
1	Monocytes	PPAN	1.9e-35	-0.770446	0.065	0.108	5.18e-31
1	Monocytes	WDR91	2.05e-35	0.540593	0.187	0.135	5.61e-31
1	Monocytes	NFKB2	2.06e-35	-0.510801	0.175	0.237	5.63e-31
1	Monocytes	RNF144B	3.14e-35	-0.843761	0.222	0.279	8.59e-31
1	Monocytes	GSTM3	3.45e-35	-0.693879	0.113	0.165	9.43e-31
1	Monocytes	POLB	3.74e-35	0.599004	0.185	0.134	1.02e-30
1	Monocytes	B3GAT3	4.27e-35	-0.5652	0.128	0.183	1.17e-30
1	Monocytes	LETM1	5.26e-35	-0.594725	0.119	0.173	1.44e-30
1	Monocytes	DCPS	5.74e-35	-0.754795	0.065	0.108	1.57e-30
1	Monocytes	TTC7B	5.97e-35	-0.619824	0.076	0.122	1.63e-30
1	Monocytes	DUS1L	6.9e-35	-0.560424	0.14	0.196	1.89e-30
1	Monocytes	ANKRD50	7.68e-35	0.592475	0.155	0.107	2.1e-30
1	Monocytes	ZNF589	8.03e-35	-0.650706	0.075	0.12	2.19e-30
1	Monocytes	ATF7IP2	9.08e-35	-0.854309	0.072	0.115	2.48e-30
1	Monocytes	TFB1M	9.16e-35	-0.713738	0.065	0.108	2.5e-30
1	Monocytes	AGPAT4	9.59e-35	-0.668026	0.123	0.176	2.62e-30
1	Monocytes	TIMM10	1.07e-34	-0.570469	0.128	0.183	2.92e-30
1	Monocytes	PALLD	1.27e-34	-0.678892	0.085	0.131	3.47e-30
1	Monocytes	BLMH	1.31e-34	-0.736734	0.075	0.12	3.58e-30
1	Monocytes	IMPACT	1.48e-34	-0.677698	0.088	0.135	4.05e-30
1	Monocytes	GEMIN5	1.69e-34	-0.682145	0.064	0.107	4.63e-30
1	Monocytes	SPDYE2	1.8e-34	0.56414	0.173	0.124	4.92e-30
1	Monocytes	MRPS18B	2.07e-34	-0.627476	0.108	0.159	5.64e-30
1	Monocytes	SUN1	2.57e-34	-0.725558	0.062	0.104	7.03e-30
1	Monocytes	NHSL1	3.02e-34	-0.518818	0.126	0.18	8.26e-30
1	Monocytes	CARS2	3.17e-34	-0.54845	0.151	0.208	8.66e-30
1	Monocytes	MAST3	3.19e-34	0.523189	0.191	0.14	8.72e-30
1	Monocytes	PPP1R14B	3.63e-34	-0.563614	0.465	0.497	9.92e-30
1	Monocytes	TRIM36	4.61e-34	0.653235	0.118	0.077	1.26e-29
1	Monocytes	MYADM	5.71e-34	-0.642961	0.067	0.109	1.56e-29
1	Monocytes	DUSP3	5.86e-34	-0.526422	0.138	0.194	1.6e-29
1	Monocytes	PDK1-AS1	6.22e-34	0.622842	0.122	0.08	1.7e-29
1	Monocytes	POLR3B	8.2e-34	-0.699319	0.074	0.118	2.24e-29
1	Monocytes	PML	8.32e-34	-0.67261	0.139	0.191	2.27e-29
1	Monocytes	SMAD7	1.02e-33	-0.651646	0.104	0.153	2.79e-29
1	Monocytes	INAFM2	1.03e-33	-0.619367	0.096	0.145	2.81e-29
1	Monocytes	POGLUT1	1.62e-33	-0.991958	0.124	0.174	4.43e-29
1	Monocytes	TTLL3	1.66e-33	0.677867	0.136	0.093	4.55e-29
1	Monocytes	RP9P	1.74e-33	-0.703959	0.065	0.106	4.75e-29
1	Monocytes	STAT5A	2.2e-33	-0.579425	0.181	0.238	6.01e-29
1	Monocytes	TOMM22	2.65e-33	-0.528924	0.23	0.291	7.23e-29
1	Monocytes	TMEM209	3.6e-33	-0.547741	0.099	0.149	9.84e-29
1	Monocytes	COMMD4	3.66e-33	-0.628637	0.103	0.152	9.99e-29
1	Monocytes	NMD3	4.17e-33	-0.606255	0.11	0.16	1.14e-28
1	Monocytes	BDP1	4.24e-33	-0.500114	0.156	0.213	1.16e-28
1	Monocytes	BRPF1	4.3e-33	0.577423	0.172	0.125	1.17e-28
1	Monocytes	AUTS2	5.91e-33	-0.830492	0.092	0.137	1.62e-28
1	Monocytes	EBP	8.22e-33	-0.743765	0.113	0.163	2.25e-28
1	Monocytes	KDSR	1.07e-32	-0.571045	0.117	0.168	2.92e-28
1	Monocytes	UBE2O	1.45e-32	-0.54806	0.135	0.189	3.95e-28
1	Monocytes	SUMF2	1.46e-32	-0.52605	0.212	0.272	3.99e-28
1	Monocytes	TNFRSF4	1.52e-32	-0.687645	0.151	0.205	4.16e-28
1	Monocytes	SLC45A4	1.67e-32	-0.518288	0.163	0.219	4.57e-28
1	Monocytes	DHCR24	1.77e-32	-0.758431	0.203	0.254	4.82e-28
1	Monocytes	DPM2	1.8e-32	-0.548645	0.11	0.161	4.93e-28
1	Monocytes	ADAMDEC1	1.81e-32	-0.877241	0.123	0.17	4.93e-28
1	Monocytes	PITRM1	1.82e-32	-0.658365	0.084	0.129	4.97e-28
1	Monocytes	WARS2	1.83e-32	-0.62374	0.074	0.118	5e-28
1	Monocytes	REPIN1	1.83e-32	-0.708426	0.063	0.104	5e-28
1	Monocytes	MLST8	1.98e-32	-0.741873	0.064	0.104	5.42e-28
1	Monocytes	FILIP1L	2.26e-32	-0.759833	0.161	0.215	6.16e-28
1	Monocytes	LINC00862	2.26e-32	0.716911	0.12	0.08	6.17e-28
1	Monocytes	FAM217B	2.99e-32	-0.682046	0.073	0.116	8.16e-28
1	Monocytes	TNS1	3.2e-32	-0.657659	0.193	0.245	8.76e-28
1	Monocytes	KIFC3	5.73e-32	-0.758884	0.13	0.179	1.57e-27
1	Monocytes	IPO11	7.42e-32	-0.502487	0.14	0.194	2.03e-27
1	Monocytes	ENSG00000238142	8.6e-32	0.597579	0.134	0.091	2.35e-27
1	Monocytes	ARPC5L	1.01e-31	-0.537848	0.19	0.247	2.75e-27
1	Monocytes	MTMR2	1.26e-31	-0.621909	0.087	0.133	3.45e-27
1	Monocytes	NDUFAF4	1.3e-31	-0.812652	0.073	0.115	3.56e-27
1	Monocytes	ABCB10	1.85e-31	-0.643538	0.132	0.183	5.06e-27
1	Monocytes	AHRR	2.01e-31	0.721143	0.1	0.064	5.48e-27
1	Monocytes	DCXR	2.77e-31	-0.517617	0.177	0.233	7.57e-27
1	Monocytes	FOXP1	3.02e-31	-0.586595	0.186	0.241	8.25e-27
1	Monocytes	RRAGD	3.5e-31	-0.557339	0.127	0.177	9.57e-27
1	Monocytes	TTC9C	3.53e-31	-0.540666	0.168	0.222	9.66e-27
1	Monocytes	ARL2	3.97e-31	-0.609475	0.131	0.182	1.08e-26
1	Monocytes	ATAD2	4.59e-31	-0.550376	0.119	0.169	1.25e-26
1	Monocytes	ACACA	5.6e-31	-0.694719	0.097	0.142	1.53e-26
1	Monocytes	TNPO2	5.77e-31	-0.627541	0.101	0.148	1.58e-26
1	Monocytes	LOXL3	5.82e-31	0.674809	0.121	0.081	1.59e-26
1	Monocytes	UBR5-DT	6.06e-31	0.59047	0.13	0.088	1.66e-26
1	Monocytes	GPN3	7.4e-31	0.578982	0.176	0.13	2.02e-26
1	Monocytes	SAC3D1	8.54e-31	-0.727873	0.062	0.101	2.33e-26
1	Monocytes	B3GALNT2	9.34e-31	-0.601722	0.104	0.151	2.55e-26
1	Monocytes	CKLF	9.81e-31	-0.517779	0.246	0.302	2.68e-26
1	Monocytes	SPATA1	1.2e-30	0.589355	0.118	0.078	3.28e-26
1	Monocytes	NAA10	1.45e-30	-0.547226	0.215	0.27	3.96e-26
1	Monocytes	ANKH	1.84e-30	-0.892251	0.081	0.123	5.03e-26
1	Monocytes	TAF5L	1.9e-30	-0.551117	0.113	0.162	5.2e-26
1	Monocytes	PSMG4	2.34e-30	-0.626803	0.063	0.103	6.39e-26
1	Monocytes	ENSG00000284685	2.65e-30	-0.780515	0.065	0.104	7.23e-26
1	Monocytes	HMGN3	5.37e-30	-0.581632	0.182	0.234	1.47e-25
1	Monocytes	HMOX2	5.83e-30	-0.552496	0.109	0.156	1.59e-25
1	Monocytes	FPR3	1.08e-29	-0.553476	0.324	0.374	2.95e-25
1	Monocytes	ARHGEF12	1.15e-29	-0.664335	0.068	0.108	3.15e-25
1	Monocytes	LACC1	1.31e-29	0.627677	0.194	0.148	3.58e-25
1	Monocytes	MAK16	1.43e-29	-0.657253	0.062	0.1	3.92e-25
1	Monocytes	PLA2G15	1.61e-29	0.636709	0.111	0.074	4.39e-25
1	Monocytes	CPVL	2.73e-29	-0.615812	0.113	0.158	7.46e-25
1	Monocytes	TRMT61B	2.81e-29	-0.605877	0.084	0.127	7.68e-25
1	Monocytes	TIMM44	5.62e-29	-0.569746	0.131	0.181	1.53e-24
1	Monocytes	YIF1B	6.15e-29	-0.719419	0.082	0.123	1.68e-24
1	Monocytes	PUS7L	6.71e-29	-0.580985	0.085	0.127	1.83e-24
1	Monocytes	SAP30	6.79e-29	-0.740778	0.072	0.111	1.86e-24
1	Monocytes	APOBEC3C	9.72e-29	-0.792524	0.067	0.105	2.66e-24
1	Monocytes	ARHGEF3	1.9e-28	-0.653745	0.2	0.251	5.18e-24
1	Monocytes	ENSG00000290548	2.1e-28	-0.755769	0.068	0.106	5.75e-24
1	Monocytes	AMDHD2	3.37e-28	-0.626758	0.104	0.148	9.22e-24
1	Monocytes	MIR22HG	3.4e-28	0.518273	0.17	0.126	9.3e-24
1	Monocytes	PGRMC1	6.35e-28	-0.539378	0.094	0.137	1.74e-23
1	Monocytes	SLC16A1-AS1	7.6e-28	-0.555174	0.089	0.131	2.08e-23
1	Monocytes	DROSHA	7.9e-28	-0.548654	0.114	0.16	2.16e-23
1	Monocytes	MRPS33	8.46e-28	-0.716178	0.065	0.103	2.31e-23
1	Monocytes	MRPS9	1.03e-27	-0.56889	0.085	0.126	2.81e-23
1	Monocytes	MRPS18A	1.38e-27	-0.626606	0.067	0.105	3.78e-23
1	Monocytes	LSG1	1.56e-27	-0.513752	0.121	0.168	4.25e-23
1	Monocytes	LIMK2	1.79e-27	-0.968283	0.069	0.106	4.88e-23
1	Monocytes	FLAD1	1.93e-27	-0.520142	0.107	0.153	5.29e-23
1	Monocytes	MAN1C1	1.98e-27	-0.701311	0.071	0.109	5.4e-23
1	Monocytes	ENSG00000288891	2.96e-27	-0.533388	0.096	0.139	8.08e-23
1	Monocytes	KRI1	3.06e-27	-0.59338	0.088	0.129	8.37e-23
1	Monocytes	TBRG4	3.4e-27	-0.615321	0.091	0.132	9.29e-23
1	Monocytes	ECI1	3.75e-27	-0.503394	0.159	0.209	1.02e-22
1	Monocytes	PPIE	5.06e-27	-0.709502	0.076	0.115	1.38e-22
1	Monocytes	PHLDA1	7.75e-27	-0.606048	0.131	0.176	2.12e-22
1	Monocytes	TMEM141	1e-26	-0.62951	0.09	0.131	2.73e-22
1	Monocytes	SLC39A3	1.02e-26	-0.638155	0.088	0.129	2.79e-22
1	Monocytes	CEP120	1.08e-26	-0.579014	0.091	0.132	2.95e-22
1	Monocytes	GLT1D1	1.1e-26	-0.525004	0.162	0.209	3e-22
1	Monocytes	AIF1	1.28e-26	-0.705229	0.13	0.173	3.5e-22
1	Monocytes	SLC12A8	1.61e-26	0.623444	0.124	0.087	4.39e-22
1	Monocytes	BCL2L12	1.84e-26	-0.619693	0.07	0.107	5.02e-22
1	Monocytes	TRABD	2.06e-26	-0.573598	0.122	0.168	5.63e-22
1	Monocytes	USP45	3.47e-26	-0.532085	0.099	0.141	9.47e-22
1	Monocytes	TBC1D25	3.67e-26	0.569009	0.126	0.089	1e-21
1	Monocytes	TMEM39A	4.17e-26	-0.54176	0.127	0.173	1.14e-21
1	Monocytes	GLMP	6.53e-26	-0.69958	0.105	0.145	1.78e-21
1	Monocytes	MICAL2	7.13e-26	0.592688	0.22	0.176	1.95e-21
1	Monocytes	ZBTB24	7.61e-26	-0.641118	0.066	0.102	2.08e-21
1	Monocytes	PCCB	7.89e-26	-0.553476	0.091	0.131	2.16e-21
1	Monocytes	NSMCE1	9.32e-26	-0.526272	0.089	0.13	2.55e-21
1	Monocytes	NDST1	1.53e-25	0.521453	0.135	0.097	4.17e-21
1	Monocytes	PIWIL4	1.86e-25	-0.614568	0.083	0.121	5.09e-21
1	Monocytes	POU2F2	1.92e-25	-0.630566	0.207	0.251	5.24e-21
1	Monocytes	ENSG00000240401	2.35e-25	0.501763	0.149	0.109	6.42e-21
1	Monocytes	FLOT2	2.7e-25	-0.582062	0.093	0.133	7.39e-21
1	Monocytes	HLA-DMB	2.72e-25	-0.737202	0.102	0.141	7.42e-21
1	Monocytes	METTL2B	2.85e-25	-0.514618	0.093	0.134	7.79e-21
1	Monocytes	GAS2L1	2.88e-25	0.521111	0.118	0.082	7.86e-21
1	Monocytes	ZNF664	3.02e-25	-0.520316	0.097	0.139	8.26e-21
1	Monocytes	ARHGAP4	3.29e-25	-0.673322	0.082	0.119	8.99e-21
1	Monocytes	LIG3	3.35e-25	-0.537152	0.065	0.101	9.16e-21
1	Monocytes	THAP7	5.46e-25	-0.623962	0.076	0.113	1.49e-20
1	Monocytes	CTNNAL1	5.64e-25	-0.644387	0.2	0.247	1.54e-20
1	Monocytes	STARD9	8.27e-25	-0.577725	0.077	0.114	2.26e-20
1	Monocytes	DDX56	2.58e-24	-0.527109	0.089	0.128	7.04e-20
1	Monocytes	TSNARE1	2.83e-24	-0.580802	0.066	0.101	7.73e-20
1	Monocytes	RPA3	3.55e-24	-0.546037	0.152	0.198	9.69e-20
1	Monocytes	LINC03006	3.76e-24	-0.502954	0.098	0.138	1.03e-19
1	Monocytes	CHML	4.28e-24	-0.500469	0.11	0.152	1.17e-19
1	Monocytes	SLC2A3	4.58e-24	-0.534193	0.487	0.51	1.25e-19
1	Monocytes	ACOX3	5.12e-24	-0.556743	0.099	0.139	1.4e-19
1	Monocytes	UBIAD1	5.86e-24	-0.558722	0.072	0.107	1.6e-19
1	Monocytes	SLC25A20	9.39e-24	0.561809	0.142	0.105	2.57e-19
1	Monocytes	NUCB2	1.15e-23	-0.65806	0.078	0.114	3.14e-19
1	Monocytes	NCAPH2	1.82e-23	-0.616776	0.068	0.103	4.97e-19
1	Monocytes	ELP1	1.96e-23	-0.595614	0.075	0.11	5.35e-19
1	Monocytes	CBWD5	2.12e-23	-0.555638	0.077	0.113	5.8e-19
1	Monocytes	PARN	2.18e-23	-0.554039	0.066	0.1	5.95e-19
1	Monocytes	LNCAROD	2.63e-23	0.784399	0.108	0.075	7.18e-19
1	Monocytes	ZNF195	3.85e-23	-0.595643	0.069	0.103	1.05e-18
1	Monocytes	ZC3H12A	4.24e-23	-0.666532	0.078	0.113	1.16e-18
1	Monocytes	DNAJB9	4.53e-23	-0.576752	0.091	0.128	1.24e-18
1	Monocytes	DUSP10	6.32e-23	-0.587134	0.228	0.27	1.73e-18
1	Monocytes	EXOSC9	1.77e-22	-0.57078	0.074	0.109	4.85e-18
1	Monocytes	TTTY14	2.01e-22	-0.708626	0.078	0.112	5.5e-18
1	Monocytes	UBL4A	2.37e-22	-0.570865	0.071	0.105	6.48e-18
1	Monocytes	HDAC2-AS2	2.49e-22	-0.517601	0.089	0.126	6.8e-18
1	Monocytes	ANO5	3.06e-22	0.592818	0.115	0.081	8.37e-18
1	Monocytes	DPY19L4	4.36e-22	-0.648243	0.07	0.103	1.19e-17
1	Monocytes	SAT1	4.46e-22	-0.616586	0.745	0.716	1.22e-17
1	Monocytes	MRPL40	6.27e-22	-0.583284	0.098	0.136	1.71e-17
1	Monocytes	HSPA13	1.73e-21	-0.541685	0.104	0.142	4.72e-17
1	Monocytes	MAGED1	6.07e-21	-0.552648	0.071	0.103	1.66e-16
1	Monocytes	IQCE	6.49e-21	0.519725	0.119	0.087	1.77e-16
1	Monocytes	SAMSN1	7.62e-21	-0.535316	0.27	0.312	2.08e-16
1	Monocytes	PTGR1	7.81e-21	0.51094	0.3	0.259	2.13e-16
1	Monocytes	RBIS	7.92e-20	-0.508905	0.103	0.14	2.16e-15
1	Monocytes	ZCRB1	2.14e-19	-0.515181	0.103	0.139	5.85e-15
1	Monocytes	PITPNC1	2.17e-19	-0.5261	0.356	0.406	5.93e-15
1	Monocytes	UTP25	2.73e-19	-0.52334	0.07	0.102	7.47e-15
1	Monocytes	DTWD2	3.66e-19	0.511796	0.125	0.093	9.99e-15
1	Monocytes	CYTH2	4.15e-19	0.507093	0.108	0.078	1.13e-14
1	Monocytes	ERF	4.3e-19	0.55243	0.114	0.084	1.17e-14
1	Monocytes	ZNF91	5.4e-19	-0.606703	0.082	0.114	1.48e-14
1	Monocytes	L3MBTL4	5.62e-19	-0.508152	0.119	0.156	1.54e-14
1	Monocytes	VAMP5	1.1e-18	-0.729539	0.086	0.117	3.02e-14
1	Monocytes	ADH5	1.12e-18	-0.561092	0.091	0.123	3.05e-14
1	Monocytes	SLC5A3	3.08e-18	0.583914	0.337	0.301	8.4e-14
1	Monocytes	ENSG00000291188	3.73e-18	-0.509019	0.197	0.236	1.02e-13
1	Monocytes	MMAB	8.02e-18	-0.524251	0.132	0.168	2.19e-13
1	Monocytes	NID1	2.26e-17	-0.503345	0.072	0.101	6.17e-13
1	Monocytes	BTN3A2	9.92e-17	-0.587285	0.092	0.123	2.71e-12
1	Monocytes	ERG28	1.76e-16	-0.626559	0.086	0.115	4.8e-12
1	Monocytes	CBLB	2.48e-16	-0.717839	0.259	0.294	6.78e-12
1	Monocytes	RHBDD2	4.82e-16	-0.524895	0.405	0.424	1.32e-11
1	Monocytes	GRK5	1.41e-15	-0.562989	0.081	0.11	3.85e-11
1	Monocytes	PRKCH	1.94e-15	-1.26451	0.113	0.142	5.29e-11
1	Monocytes	ADAM7-AS1	2.22e-15	-0.724689	0.1	0.128	6.07e-11
1	Monocytes	BCL2L1	3.15e-15	-0.568742	0.174	0.208	8.61e-11
1	Monocytes	ZNF718	3.33e-15	-0.500383	0.102	0.132	9.11e-11
1	Monocytes	TPRG1	5.15e-15	0.593338	0.143	0.114	1.41e-10
1	Monocytes	ENSG00000226471	5.9e-15	-0.525662	0.085	0.113	1.61e-10
1	Monocytes	GATB	1.6e-14	-0.507934	0.076	0.103	4.38e-10
1	Monocytes	CEP85L	1.9e-14	-0.511969	0.162	0.195	5.18e-10
1	Monocytes	NHLRC3	2.2e-14	-0.57854	0.077	0.103	6e-10
1	Monocytes	TRG-AS1	8.36e-14	-0.704554	0.105	0.132	2.28e-09
1	Monocytes	CEP128	9.93e-14	0.555889	0.183	0.152	2.71e-09
1	Monocytes	EPHB2	1.78e-13	0.527482	0.161	0.132	4.86e-09
1	Monocytes	SLC9A7	9.07e-13	-0.698636	0.176	0.205	2.48e-08
1	Monocytes	HIF1A-AS3	2.5e-12	-1.10398	0.184	0.212	6.83e-08
1	Monocytes	KCNE1	1.3e-11	-0.538032	0.125	0.152	3.56e-07
1	Monocytes	PCNX2	1.75e-10	-0.63794	0.09	0.113	4.78e-06
1	Monocytes	B3GNT2	5.3e-10	-0.511588	0.096	0.118	1.45e-05
1	Monocytes	ENSG00000236449	1.63e-09	-0.718375	0.096	0.118	4.46e-05
1	Monocytes	MMP9	5.68e-08	-0.684931	0.109	0.128	0.00155075
1	Monocytes	XCR1	0.0041593	-0.64905	0.111	0.119	1
2	Monocytes	IFI6	0	3.2926	0.783	0.182	0
2	Monocytes	IFITM3	0	4.03143	0.673	0.104	0
2	Monocytes	EPSTI1	0	3.79339	0.635	0.077	0
2	Monocytes	PLSCR1	0	3.15606	0.708	0.178	0
2	Monocytes	LY6E	0	2.85689	0.806	0.318	0
[truncated: 17,873 more rows]

## Sheet: Table S2-4
Supp Table 2. Summary of cell numbers, mean read per cell and median genes per cell before and after filtering
	Before Filtering			After Filtering
	Number of cells	Mean read per cell	Median genes per cell	Number of cells	Median genes per cell
D1_Unexposed	9393	21822	2682	5878	2779
D2_Unexposed	4146	31086	2879	1855	2922
D3_Unexposed	5017	14621	2024	3154	2085
D2_12h	1326	111872	2622	1116	2767
D3_12h	5882	21489	2250	5322	2349
D1_24h	7596	26876	2929	6893	3003
D2_24h	3046	29660	1064	1405	1171
D3_24h	6302	30005	2681	5393	2873
Total	42708			31016
Supp Table 3. Number of cells for each cell type across donors and exposure conditions
Donor	Sample	Cell Types
		Monocytes	Dendritic cells	T cells	B cells
Donor 1	Unexposed	5648	146	48	36
	Exposed_24h	5421	1380	74	18
Donor 2	Unexposed	1564	139	110	42
	Exposed_12h	586	484	36	10
	Exposed_24h	155	1207	11	32
Donor 3	Unexposed	2812	257	64	21
	Exposed_12h	3719	1422	142	39
	Exposed_24h	3322	1883	149	39
Supp Table 4. Number of cells in each sample are shown for different cell type
	Monocytes	Dendritic cells	T cells	B cells
Unexposed	10024	542	222	99
Exposed_12h	4305	1906	178	49
Exposed_24h	8898	4470	234	89

## Sheet: Table S5
Supp Table 5. Marker genes for each dendritic cell sub-cluster using FindAllMarkers functions (resolution = 0.2)
cluster	gene	p_val	avg_log2FC	pct.1	pct.2	p_val_adj
DC1	MTHFD1L	7.62617e-275	11.5653	0.766	0.378	2.90862e-271
DC1	PVT1	5.27733e-205	7.75889	0.742	0.404	2.01277e-201
DC1	TTTY10	1.23924e-195	11.1071	0.041	0.256	4.72646e-192
DC1	MS4A4A	7.73509e-188	1.01818	0.061	0.275	2.95016e-184
DC1	CXCL13	1.47307e-187	12.345	0.048	0.258	5.61828e-184
DC1	MSR1	2.53934e-183	5.56317	0.082	0.338	9.68504e-180
DC1	PICALM	1.17786e-178	2.48644	0.804	0.526	4.49235e-175
DC1	ENSG00000288700	1.3955e-177	5.08513	0.071	0.308	5.32244e-174
DC1	LAX1	2.03313e-177	11.2466	0.262	0.128	7.75435e-174
DC1	ENSG00000235880	2.1907e-177	4.1778	0.079	0.259	8.35531e-174
DC1	EPHB2	1.26475e-175	1.64757	0.074	0.299	4.82374e-172
DC1	PRKCH-AS1	2.3727e-170	10.6912	0.333	0.184	9.04946e-167
DC1	ENSG00000253496	3.4406e-170	4.13223	0.071	0.371	1.31224e-166
DC1	RAPGEF4	2.11634e-166	6.83823	0.049	0.3	8.07171e-163
DC1	ENSG00000241490	3.36253e-164	0.834634	0.29	0.169	1.28247e-160
DC1	ENSG00000253983	2.88415e-163	4.88734	0.105	0.343	1.10002e-159
DC1	RHOH	1.23889e-162	1.71397	0.294	0.172	4.72514e-159
DC1	LINC02257	1.02209e-157	4.07568	0.076	0.333	3.89825e-154
DC1	RIC3	1.57838e-157	0.520648	0.422	0.229	6.01993e-154
DC1	REPS2	9.02286e-153	4.08449	0.066	0.256	3.44132e-149
DC1	ABCB11	1.19199e-152	7.39083	0.055	0.263	4.54625e-149
DC1	CD28	1.18027e-151	3.99805	0.427	0.24	4.50155e-148
DC1	ENSG00000229151	3.60559e-150	7.12917	0.428	0.231	1.37517e-146
DC1	OVCH1-AS1	4.51006e-150	7.37341	0.096	0.316	1.72014e-146
DC1	CD8B	3.05924e-149	15.1844	0.278	0.168	1.1668e-145
DC1	SLC28A3	1.87325e-147	11.1074	0.084	0.316	7.14458e-144
DC1	PLOD2	4.33675e-147	0.673904	0.097	0.35	1.65404e-143
DC1	RNF217-AS1	2.06967e-146	1.01662	0.075	0.33	7.89373e-143
DC1	LINC02325	4.6454e-145	3.30668	0.408	0.234	1.77176e-141
DC1	DTNBP1	2.15926e-144	3.86178	0.181	0.303	8.23541e-141
DC1	ST6GALNAC3	1.15576e-143	3.28311	0.609	0.298	4.40805e-140
DC1	INPP4B	1.60129e-143	1.43611	0.273	0.177	6.10734e-140
DC1	ENSG00000286225	2.90665e-143	1.66929	0.074	0.302	1.1086e-139
DC1	NHS	6.74348e-142	11.4458	0.087	0.307	2.57196e-138
DC1	RASGEF1B	9.21164e-142	5.03393	0.104	0.274	3.51332e-138
DC1	DISC1	6.34295e-140	0.373709	0.138	0.306	2.4192e-136
DC1	BANK1	4.79488e-136	6.03241	0.264	0.154	1.82877e-132
DC1	GRAP2	1.7637e-135	0.799519	0.33	0.215	6.72677e-132
DC1	OLFML2B	1.99288e-134	9.09126	0.184	0.398	7.60084e-131
DC1	PCNX4-DT	5.58019e-133	5.60444	0.095	0.314	2.12828e-129
DC1	PFKFB3	1.03687e-130	3.49227	0.7	0.423	3.95464e-127
DC1	LIPC	1.13758e-130	8.3871	0.105	0.323	4.33875e-127
DC1	ENSG00000285253	3.00654e-130	8.06837	0.086	0.354	1.1467e-126
DC1	CCDC170	4.15829e-130	1.79562	0.08	0.252	1.58597e-126
DC1	GIMAP7	1.71777e-128	4.92599	0.297	0.202	6.55159e-125
DC1	C12orf42	3.29029e-127	15.5364	0.337	0.196	1.25492e-123
DC1	CMIP	1.21479e-122	2.30191	0.684	0.409	4.63319e-119
DC1	FAF1	1.73701e-120	2.04501	0.683	0.451	6.62495e-117
DC1	PELI1	3.67949e-120	0.263405	0.186	0.264	1.40336e-116
DC1	TPM4	1.11289e-119	1.55324	0.728	0.496	4.24455e-116
DC1	PRKDC	9.08068e-119	1.10915	0.873	0.646	3.46337e-115
DC1	TKTL1	7.38223e-118	7.09081	0.044	0.252	2.81558e-114
DC1	BAALC	7.09263e-117	0.923201	0.087	0.279	2.70513e-113
DC1	SLC7A5	2.29521e-115	3.68829	0.599	0.345	8.75392e-112
DC1	ENSG00000251309	1.19384e-114	0.515544	0.344	0.205	4.55332e-111
DC1	GASK1B	1.39864e-114	4.98415	0.105	0.251	5.33443e-111
DC1	H2AC6	1.52275e-114	4.11767	0.11	0.29	5.80778e-111
DC1	CMSS1	7.8956e-114	12.487	0.666	0.41	3.01138e-110
DC1	RAI14	1.49838e-111	3.41658	0.09	0.293	5.71483e-108
DC1	ATP6V0D2	5.38513e-111	10.619	0.077	0.301	2.05389e-107
DC1	ENSG00000227757	7.31715e-111	13.0571	0.105	0.27	2.79076e-107
DC1	EML4	1.10206e-110	5.68837	0.697	0.46	4.20326e-107
DC1	ENSG00000288583	6.74126e-110	0.715889	0.071	0.267	2.57112e-106
DC1	ENSG00000279317	1.52951e-109	12.245	0.094	0.343	5.83356e-106
DC1	ABCA9	2.49379e-109	10.5024	0.083	0.251	9.5113e-106
DC1	ENSG00000285693	4.43805e-109	2.3733	0.126	0.253	1.69267e-105
DC1	ZBTB7C	1.65196e-108	3.36226	0.136	0.41	6.30057e-105
DC1	LNCRNA-IUR	2.47568e-107	0.506708	0.311	0.218	9.44225e-104
DC1	SLC1A5	2.91269e-107	2.8291	0.65	0.424	1.1109e-103
DC1	MEP1A	3.07736e-107	7.72102	0.117	0.364	1.1737e-103
DC1	FBLN7	1.33038e-106	1.93755	0.314	0.188	5.07408e-103
DC1	HTR7	3.57817e-105	8.10245	0.104	0.327	1.36471e-101
DC1	LPP	2.64938e-103	6.03078	0.681	0.451	1.01048e-99
DC1	PAQR5	5.05606e-103	2.84861	0.075	0.258	1.92838e-99
DC1	MAFB	9.48927e-102	1.88488	0.089	0.25	3.61921e-98
DC1	ABTB3	2.12052e-101	13.5435	0.091	0.278	8.08765e-98
DC1	ENSG00000230649	1.53967e-100	2.18177	0.083	0.263	5.87228e-97
DC1	ENSG00000250831	1.88733e-96	9.25202	0.207	0.462	7.19829e-93
DC1	SCD	4.95868e-96	8.82232	0.629	0.344	1.89124e-92
DC1	ENSG00000258181	8.4888e-96	7.91265	0.26	0.161	3.23763e-92
DC1	ENSG00000284686	2.53093e-95	6.52583	0.129	0.283	9.65296e-92
DC1	CLEC17A	2.63951e-95	3.2126	0.253	0.154	1.00671e-91
DC1	WDPCP	4.3941e-95	7.57648	0.597	0.345	1.67591e-91
DC1	LUCAT1	1.5386e-94	1.23621	0.16	0.313	5.86824e-91
DC1	SEPTIN9	1.80531e-94	1.15495	0.215	0.345	6.88545e-91
DC1	PLPP3	6.54323e-94	6.44911	0.118	0.269	2.49559e-90
DC1	ALOX5AP	9.72987e-94	2.02371	0.251	0.144	3.71097e-90
DC1	GREM1	2.4554e-93	0.376485	0.25	0.114	9.3649e-90
DC1	ENSG00000283155	4.92052e-93	10.161	0.095	0.27	1.87669e-89
DC1	CCM2L	1.28327e-92	13.3171	0.215	0.388	4.89438e-89
DC1	ENSG00000259035	2.90053e-92	1.71718	0.062	0.271	1.10626e-88
DC1	COL23A1	5.92601e-92	1.08019	0.147	0.259	2.26018e-88
DC1	SLC49A4	1.37168e-91	1.26632	0.208	0.321	5.2316e-88
DC1	MYO1B	1.85936e-91	10.4026	0.087	0.314	7.09161e-88
DC1	GPR176	5.87302e-91	2.01812	0.098	0.28	2.23997e-87
DC1	DENND5A	6.84381e-91	11.5084	0.186	0.259	2.61023e-87
DC1	CCL20	7.02345e-91	0.291372	0.322	0.173	2.67874e-87
DC1	LINC01181	1.04893e-89	16.8497	0.163	0.351	4.00062e-86
DC1	ENSG00000285579	1.80788e-89	10.925	0.117	0.262	6.89525e-86
DC1	PEAK1	3.68841e-87	3.22064	0.576	0.342	1.40676e-83
DC1	P2RX7	4.16546e-87	2.57898	0.209	0.305	1.58871e-83
DC1	EIF4EBP1	1.2061e-86	1.03006	0.607	0.428	4.60007e-83
DC1	ENSG00000289694	1.3211e-86	0.683327	0.084	0.303	5.03869e-83
DC1	ZCCHC7	1.51722e-86	3.41975	0.64	0.443	5.78667e-83
DC1	SLC2A3	2.82708e-85	0.430791	0.626	0.395	1.07825e-81
DC1	FADS1	8.96262e-85	3.89527	0.627	0.389	3.41834e-81
DC1	CD300E	3.81549e-84	12.5659	0.121	0.263	1.45523e-80
DC1	CHST11	1.52206e-83	2.53553	0.256	0.427	5.80514e-80
DC1	ANO5	6.53224e-83	2.99428	0.082	0.261	2.4914e-79
DC1	PTMA	6.91403e-82	1.3233	0.713	0.511	2.63701e-78
DC1	ARHGAP31	7.18131e-82	5.32662	0.7	0.5	2.73895e-78
DC1	DCSTAMP	1.75388e-81	4.23987	0.122	0.317	6.68931e-78
DC1	NSMCE1-DT	2.1783e-81	7.57033	0.103	0.262	8.30804e-78
DC1	LRP8	5.04184e-80	5.346	0.598	0.332	1.92296e-76
DC1	DDX10	3.60161e-79	4.08338	0.626	0.384	1.37365e-75
DC1	LRRC8B	5.34787e-78	9.67216	0.601	0.316	2.03968e-74
DC1	GPHN	2.65253e-77	7.67398	0.555	0.285	1.01168e-73
DC1	SLC26A7	3.7697e-77	4.54425	0.167	0.351	1.43776e-73
DC1	IL4I1	6.88016e-77	2.82004	0.219	0.254	2.62409e-73
DC1	TMEM45A	1.04434e-76	7.8132	0.167	0.427	3.98311e-73
DC1	FPR3	3.13146e-76	14.8037	0.181	0.277	1.19434e-72
DC1	ENSG00000273025	4.32049e-76	11.982	0.14	0.25	1.64784e-72
DC1	UCK2	1.10613e-75	0.72938	0.736	0.502	4.21879e-72
DC1	HIF1A-AS3	1.83927e-75	15.8376	0.15	0.294	7.01497e-72
DC1	LINC02732	3.57486e-75	2.34457	0.188	0.353	1.36345e-71
DC1	HPCAL1	6.43239e-74	3.6206	0.532	0.297	2.45331e-70
DC1	NCEH1	6.82937e-74	7.08495	0.199	0.277	2.60472e-70
DC1	VCAN-AS1	1.31578e-72	0.587838	0.142	0.289	5.0184e-69
DC1	NFIA	1.35868e-72	4.67614	0.503	0.23	5.18202e-69
DC1	OLA1	1.47312e-72	2.27782	0.75	0.553	5.61849e-69
DC1	DYSF	1.49778e-72	3.56388	0.195	0.312	5.71253e-69
DC1	ENSG00000226239	6.68001e-72	5.99659	0.146	0.28	2.54776e-68
DC1	ENSG00000289942	3.10263e-70	0.781529	0.167	0.314	1.18334e-66
DC1	SCFD2	7.51045e-70	8.3293	0.592	0.33	2.86448e-66
DC1	REV3L	2.37238e-69	3.54071	0.569	0.32	9.04825e-66
DC1	SPIDR	2.93736e-68	1.82364	0.578	0.398	1.12031e-64
DC1	NHSL1	4.41784e-68	1.42996	0.233	0.291	1.68496e-64
DC1	PHGDH	8.68195e-68	1.11223	0.514	0.318	3.3113e-64
DC1	TUBB	2.28754e-67	3.14023	0.66	0.502	8.72467e-64
DC1	CXCL5	8.78108e-67	8.0341	0.251	0.408	3.3491e-63
DC1	GMDS	2.09152e-66	4.3825	0.578	0.315	7.97707e-63
DC1	HOMER1	2.13868e-66	0.631108	0.586	0.338	8.15691e-63
DC1	MUSK	2.19464e-66	11.737	0.149	0.292	8.37035e-63
DC1	TBL1X	3.75989e-66	3.94689	0.422	0.234	1.43402e-62
DC1	ATP2B1	4.36721e-66	2.7941	0.545	0.36	1.66565e-62
DC1	VCL	1.42949e-65	6.48081	0.646	0.425	5.45209e-62
DC1	SPIB	1.80521e-63	3.21544	0.315	0.202	6.88509e-60
DC1	CYP39A1	2.67967e-63	3.6116	0.074	0.261	1.02203e-59
DC1	GPCPD1	7.61757e-63	3.71446	0.409	0.22	2.90534e-59
DC1	CXCL3	8.43642e-62	7.56216	0.16	0.286	3.21765e-58
DC1	CFAP418-AS1	1.50113e-61	4.77441	0.15	0.263	5.72532e-58
DC1	STXBP5L	1.14897e-60	0.705806	0.11	0.29	4.38219e-57
DC1	FFAR2	5.87017e-60	0.454108	0.185	0.303	2.23888e-56
DC1	NDUFAF2	1.34948e-59	2.60633	0.661	0.413	5.14691e-56
DC1	RBL1	2.69341e-59	6.68862	0.718	0.49	1.02727e-55
DC1	LYPLAL1-DT	4.39369e-58	0.935792	0.129	0.282	1.67575e-54
DC1	HNRNPAB	5.09095e-58	1.8573	0.625	0.464	1.94169e-54
DC1	TRIM9	1.9362e-57	2.70488	0.096	0.287	7.38467e-54
DC1	ENSG00000259681	2.52821e-57	20.7116	0.163	0.286	9.64258e-54
DC1	CD59	3.36517e-57	6.13631	0.217	0.302	1.28348e-53
DC1	C5AR1	1.84222e-56	0.320392	0.209	0.292	7.02624e-53
DC1	DHCR24	2.27908e-56	4.61609	0.545	0.316	8.69241e-53
DC1	PHLDA2	7.05047e-56	4.9449	0.589	0.431	2.68905e-52
DC1	GPD2	8.94137e-55	2.08576	0.49	0.314	3.41024e-51
DC1	RFX3	8.98402e-55	1.98113	0.498	0.311	3.42651e-51
DC1	CLIC4	1.45459e-54	10.5672	0.629	0.447	5.5478e-51
DC1	NETO2	2.9966e-54	1.14613	0.649	0.433	1.1429e-50
DC1	EMB	6.62236e-54	2.89425	0.692	0.485	2.52577e-50
DC1	SLC5A4-AS1	2.89354e-52	5.08412	0.142	0.28	1.1036e-48
DC1	MOB3B	8.89734e-52	2.34653	0.627	0.437	3.39344e-48
DC1	PSAT1	1.21763e-51	0.30823	0.515	0.321	4.64402e-48
DC1	EEPD1	1.26249e-51	4.76229	0.27	0.332	4.81514e-48
DC1	CHD7	4.20689e-51	3.4027	0.585	0.344	1.60451e-47
DC1	MCU	9.73253e-51	0.308168	0.264	0.332	3.71199e-47
DC1	P3H2	2.91604e-50	1.00028	0.162	0.337	1.11218e-46
DC1	ITGAM	3.16155e-50	3.20491	0.565	0.37	1.20582e-46
DC1	HDAC9	1.23537e-49	4.96923	0.199	0.262	4.71168e-46
DC1	NIBAN1	6.58694e-49	9.47939	0.61	0.442	2.51226e-45
DC1	UST	7.94323e-49	5.17375	0.503	0.264	3.02955e-45
DC1	SLC23A2	2.39581e-48	10.4074	0.238	0.277	9.13762e-45
DC1	QSOX1	2.99564e-48	5.44021	0.665	0.473	1.14254e-44
DC1	TXNRD1	6.2166e-48	1.08763	0.567	0.419	2.37101e-44
DC1	EIF2B3	6.49141e-48	3.4157	0.626	0.404	2.47582e-44
DC1	JARID2	3.02259e-47	3.34613	0.207	0.331	1.15282e-43
DC1	ENSG00000285835	2.53833e-46	1.18635	0.169	0.289	9.68118e-43
DC1	LINC02621	2.97024e-46	7.91358	0.189	0.297	1.13285e-42
DC1	MAOA	3.00669e-46	3.44351	0.598	0.427	1.14675e-42
DC1	ANKRD31	4.624e-46	9.59087	0.12	0.268	1.76359e-42
DC1	CA12	5.94826e-46	9.29546	0.2	0.318	2.26867e-42
DC1	DDIT4	1.34444e-45	10.1327	0.412	0.282	5.12769e-42
DC1	CD52	1.57858e-45	1.29174	0.144	0.322	6.0207e-42
DC1	KCNQ5	2.44437e-45	1.49964	0.454	0.219	9.32282e-42
DC1	ASAP1	4.22964e-45	5.03264	0.317	0.433	1.61319e-41
DC1	CTSL	4.31374e-45	2.81548	0.181	0.264	1.64526e-41
DC1	DKK2	3.17094e-44	8.51022	0.109	0.297	1.2094e-40
DC1	BTBD9	1.12233e-43	2.5575	0.307	0.326	4.28055e-40
DC1	SPATA5	1.48019e-42	0.426386	0.606	0.38	5.64546e-39
DC1	PHLPP1	2.37706e-42	3.93427	0.58	0.365	9.06612e-39
DC1	SNAP25-AS1	3.75694e-42	1.49696	0.27	0.137	1.4329e-38
DC1	TUBA1B	1.24373e-41	2.18737	0.646	0.541	4.74359e-38
DC1	GRIN3A	3.23007e-41	1.29976	0.121	0.255	1.23195e-37
DC1	CDC42BPA	1.00989e-40	11.9139	0.485	0.242	3.85173e-37
DC1	FGD4	2.26078e-40	1.50691	0.221	0.32	8.62263e-37
DC1	ENOSF1	2.84603e-40	0.9387	0.608	0.396	1.08548e-36
DC1	FLT3	4.90399e-40	0.662992	0.139	0.258	1.87038e-36
DC1	OLIG2	1.97007e-38	3.64101	0.176	0.267	7.51384e-35
DC1	ENSG00000259692	3.81986e-38	2.64745	0.136	0.284	1.4569e-34
DC1	PPBP	3.90643e-38	2.36778	0.179	0.28	1.48991e-34
DC1	SLC4A7	5.93956e-38	1.99498	0.539	0.355	2.26535e-34
DC1	CCNH	6.33088e-37	10.1002	0.547	0.353	2.4146e-33
DC1	SLC41A2	6.37216e-37	1.33768	0.29	0.33	2.43034e-33
DC1	AHI1	5.05775e-36	2.89804	0.56	0.354	1.92903e-32
DC1	PPIF	7.23846e-36	4.44881	0.473	0.376	2.76075e-32
DC1	PPFIBP1	8.47181e-36	3.74475	0.554	0.358	3.23115e-32
DC1	HSP90AA1	1.2474e-35	4.35494	0.659	0.552	4.75757e-32
DC1	FCHSD2	1.52194e-35	0.495833	0.288	0.384	5.80466e-32
DC1	OXCT1	1.96388e-35	10.5762	0.471	0.237	7.49023e-32
DC1	MT1H	3.14499e-35	5.38741	0.151	0.267	1.1995e-31
DC1	ALDH1A2	2.35545e-34	0.727617	0.273	0.309	8.98367e-31
DC1	TRIM24	2.46622e-34	1.78507	0.383	0.215	9.40618e-31
DC1	ABCC4	2.63895e-34	6.30645	0.525	0.303	1.0065e-30
DC1	FILIP1L	2.7986e-34	8.93937	0.498	0.268	1.06739e-30
DC1	DOCK3	3.10626e-34	9.02711	0.243	0.315	1.18473e-30
DC1	FLVCR2	2.15891e-33	3.77048	0.574	0.403	8.23407e-30
DC1	BATF3	4.28609e-33	1.15915	0.524	0.366	1.63472e-29
DC1	MBD5	1.34591e-32	2.84015	0.273	0.293	5.13329e-29
DC1	IGF2BP2	1.47861e-32	4.97119	0.523	0.3	5.63942e-29
DC1	NAMPT	2.51225e-32	5.14152	0.545	0.44	9.58172e-29
DC1	SH2D1B	3.90862e-32	4.03878	0.258	0.205	1.49075e-28
DC1	RASAL2	7.10013e-32	13.2122	0.322	0.418	2.70799e-28
DC1	ME1	8.22707e-32	4.02497	0.23	0.291	3.1378e-28
DC1	ENSG00000230612	4.76251e-31	2.22702	0.156	0.25	1.81642e-27
DC1	HIVEP3	6.6021e-31	7.39261	0.493	0.276	2.51804e-27
DC1	COMMD10	7.55419e-31	3.41305	0.462	0.322	2.88117e-27
DC1	PUS7	4.36467e-30	8.26268	0.607	0.437	1.66469e-26
DC1	GTDC1	4.46598e-30	3.27955	0.555	0.387	1.70332e-26
DC1	MIR99AHG	7.73777e-30	1.86462	0.396	0.162	2.95119e-26
DC1	IDO2	9.5358e-30	9.38222	0.201	0.252	3.63695e-26
DC1	RAB39A	9.84813e-30	3.08127	0.455	0.231	3.75608e-26
DC1	LINC02972	2.4694e-28	5.66007	0.112	0.301	9.4183e-25
DC1	GSN	7.00726e-28	7.8015	0.542	0.421	2.67257e-24
DC1	BMP6	2.33367e-27	3.97068	0.436	0.195	8.90062e-24
DC1	DUSP2	2.49398e-27	8.61052	0.465	0.322	9.51203e-24
DC1	ATP2C1	5.22383e-27	0.784291	0.503	0.343	1.99237e-23
DC1	FARS2	8.62708e-27	2.79013	0.54	0.367	3.29037e-23
DC1	LRCH1	1.45388e-26	1.08809	0.421	0.27	5.54511e-23
DC1	TLK1	1.87379e-26	2.52392	0.469	0.369	7.14663e-23
DC1	ENSG00000290093	2.13972e-26	11.1638	0.086	0.27	8.16088e-23
DC1	COA1	2.76418e-26	1.62047	0.619	0.442	1.05426e-22
DC1	LRBA	3.86998e-26	1.56126	0.43	0.244	1.47601e-22
DC1	SEPTIN6	7.05114e-26	9.33323	0.449	0.239	2.6893e-22
DC1	HIPK2	9.97175e-26	4.65585	0.278	0.281	3.80323e-22
DC1	RAN	1.13264e-25	0.494292	0.606	0.486	4.31988e-22
DC1	CLEC7A	9.24253e-25	1.57628	0.494	0.344	3.5251e-21
DC1	NINJ1	2.88614e-24	0.603336	0.424	0.52	1.10077e-20
DC1	PDE3B	6.88394e-24	9.32269	0.259	0.29	2.62554e-20
DC1	SLC16A6	7.09085e-24	0.305085	0.275	0.257	2.70445e-20
DC1	DDX21	2.07479e-23	0.313841	0.769	0.665	7.91324e-20
DC1	PHACTR2	2.25703e-23	2.91604	0.445	0.322	8.60831e-20
DC1	KIF13A	4.55323e-23	2.86389	0.408	0.273	1.7366e-19
DC1	ABHD17C	5.55892e-23	2.37823	0.256	0.247	2.12017e-19
DC1	PALS2	1.10865e-22	10.225	0.354	0.13	4.2284e-19
DC1	ZNF366	1.57067e-22	7.34314	0.496	0.342	5.99055e-19
DC1	UBE2E2	2.01926e-22	1.70518	0.313	0.387	7.70146e-19
DC1	SPATA9	2.28967e-22	6.23148	0.133	0.257	8.73281e-19
DC1	PMAIP1	4.65455e-22	2.28406	0.304	0.325	1.77524e-18
DC1	MGST1	6.99355e-22	1.03682	0.514	0.423	2.66734e-18
DC1	DISP1	1.07222e-21	1.27602	0.252	0.212	4.08943e-18
DC1	MMP7	1.11694e-21	13.2705	0.232	0.34	4.26003e-18
DC1	SLC25A43	1.3888e-21	4.63198	0.516	0.337	5.2969e-18
DC1	TRAF3IP2-AS1	2.07724e-21	2.79993	0.505	0.336	7.92261e-18
DC1	HAS1	6.7744e-21	2.73782	0.085	0.264	2.58376e-17
DC1	SCMH1	7.38835e-21	5.79185	0.47	0.267	2.81792e-17
DC1	SFMBT2	1.16417e-20	10.5712	0.458	0.26	4.44016e-17
DC1	APBB2	1.31176e-20	3.35074	0.432	0.285	5.00307e-17
DC1	PPM1L	1.3926e-20	2.45644	0.473	0.327	5.31136e-17
DC1	GRB10	1.43517e-20	4.27299	0.409	0.195	5.47375e-17
DC1	TLE4	5.66399e-20	1.9654	0.458	0.333	2.16025e-16
DC1	SULF2	3.73732e-19	0.510619	0.281	0.278	1.42541e-15
DC1	EXOC6	1.05779e-18	4.54606	0.45	0.284	4.0344e-15
DC1	BICD1	1.2979e-18	1.50073	0.398	0.216	4.9502e-15
DC1	ACSL4	3.88859e-18	2.0832	0.417	0.282	1.48311e-14
DC1	LYRM4	4.10172e-18	0.48802	0.575	0.406	1.5644e-14
DC1	GTF2F2	5.24926e-18	1.04109	0.487	0.35	2.00207e-14
DC1	MNAT1	1.64432e-17	4.15279	0.524	0.342	6.27145e-14
DC1	SOAT1	1.89566e-17	1.59791	0.453	0.312	7.23006e-14
DC1	ZDHHC14	2.55717e-17	5.17971	0.444	0.257	9.75303e-14
DC1	LHFPL6	3.05525e-17	0.708067	0.249	0.279	1.16527e-13
DC1	LINC01340	5.14629e-17	4.56806	0.213	0.315	1.9628e-13
DC1	INTS6	5.3556e-17	2.59547	0.444	0.328	2.04263e-13
DC1	AK4	1.04445e-16	1.34214	0.472	0.337	3.98355e-13
DC1	GBE1	1.41308e-16	1.25098	0.315	0.291	5.38949e-13
DC1	PARP8	1.56862e-16	2.87405	0.338	0.261	5.98271e-13
DC1	LINC00513	3.15907e-16	9.31865	0.305	0.279	1.20487e-12
DC1	AOPEP	4.02686e-16	4.77306	0.433	0.268	1.53585e-12
DC1	NT5C3A	8.96075e-16	4.52418	0.491	0.323	3.41763e-12
DC1	TSGA10	1.02553e-15	8.58482	0.38	0.189	3.91139e-12
DC1	GADD45A	2.12127e-15	9.34685	0.371	0.279	8.09051e-12
DC1	MT-ND5	2.98e-15	2.51525	0.467	0.388	1.13657e-11
DC1	SNHG25	3.05062e-15	4.1968	0.352	0.333	1.16351e-11
DC1	SERINC5	5.68258e-15	0.849065	0.332	0.284	2.16733e-11
DC1	TASP1	7.1493e-15	8.94716	0.479	0.294	2.72674e-11
DC1	CDK6	7.3625e-15	0.883454	0.262	0.211	2.80806e-11
DC1	SCAI	9.68762e-15	3.10736	0.49	0.319	3.69486e-11
DC1	COX10-DT	1.28913e-14	3.0876	0.272	0.243	4.91673e-11
DC1	UBASH3B	2.18089e-14	8.87649	0.427	0.236	8.3179e-11
DC1	GALNT2	1.69766e-13	0.993109	0.444	0.308	6.47486e-10
DC1	MSC-AS1	2.37809e-13	0.327076	0.563	0.465	9.07005e-10
DC1	CXCR4	2.79381e-13	1.99191	0.205	0.287	1.06556e-09
DC1	SLC8A1	3.13064e-13	0.35426	0.47	0.364	1.19402e-09
DC1	LRMDA	6.43087e-13	0.420999	0.472	0.382	2.45273e-09
DC1	DNAJB1	7.64803e-13	15.275	0.277	0.252	2.91696e-09
DC1	ATF3	9.12222e-13	2.30098	0.422	0.353	3.47922e-09
DC1	IL1RN	1.91597e-12	1.61366	0.402	0.34	7.30751e-09
DC1	KCNK13	2.01178e-12	2.56839	0.455	0.332	7.67294e-09
DC1	SIPA1L1	2.43077e-12	0.711927	0.468	0.329	9.27098e-09
DC1	ZNF827	3.55909e-12	2.29404	0.344	0.187	1.35744e-08
DC1	BABAM2	5.84932e-12	1.01448	0.32	0.305	2.23093e-08
DC1	RPLP2	6.31641e-12	1.56462	0.49	0.446	2.40908e-08
DC1	MT-ND2	8.30908e-12	2.42378	0.506	0.459	3.16908e-08
DC1	GGT5	1.55254e-11	5.99411	0.387	0.3	5.92139e-08
DC1	TTC39C	1.67785e-11	1.50919	0.327	0.236	6.39933e-08
DC1	ETV6	2.48752e-11	2.69684	0.547	0.482	9.48741e-08
DC1	RASAL1	2.8273e-11	3.28984	0.306	0.309	1.07833e-07
DC1	ABL1	3.70058e-11	0.586223	0.435	0.314	1.4114e-07
DC1	ARHGAP18	3.71583e-11	1.46843	0.311	0.3	1.41722e-07
DC1	PCNX1	4.23026e-11	7.15216	0.333	0.316	1.61342e-07
DC1	FYN	4.57688e-11	3.19693	0.268	0.219	1.74562e-07
DC1	NT5DC1	5.85194e-11	2.93664	0.261	0.19	2.23193e-07
DC1	EPB41	8.96713e-11	2.22487	0.465	0.323	3.42006e-07
DC1	FUT8	9.77574e-11	10.0405	0.287	0.17	3.72847e-07
DC1	LYN	1.12864e-10	0.703673	0.308	0.232	4.30462e-07
DC1	ANO10	1.224e-10	4.00659	0.422	0.276	4.66833e-07
DC1	ADCY9	1.37342e-10	0.825907	0.41	0.307	5.23821e-07
DC1	LHFPL2	1.53492e-10	1.31337	0.304	0.297	5.85418e-07
DC1	MAML3	1.72323e-10	10.4013	0.434	0.28	6.57239e-07
DC1	GCLM	1.85946e-10	0.969772	0.368	0.315	7.09198e-07
DC1	EIF5A	1.86353e-10	1.38414	0.531	0.479	7.1075e-07
DC1	LINC-PINT	1.92796e-10	8.34833	0.346	0.397	7.35322e-07
DC1	HIVEP2	2.27022e-10	6.23447	0.298	0.232	8.65861e-07
DC1	ATP8A1	2.30338e-10	7.48899	0.337	0.146	8.78511e-07
DC1	TNFAIP8	2.68729e-10	3.0941	0.365	0.417	1.02493e-06
DC1	CD109	3.27064e-10	2.33521	0.328	0.271	1.24742e-06
DC1	STK39	5.98527e-10	4.38057	0.379	0.199	2.28278e-06
DC1	PPARG	6.07548e-10	0.252465	0.416	0.447	2.31719e-06
DC1	MT-ND1	6.37418e-10	2.5558	0.503	0.452	2.43111e-06
DC1	APOLD1	9.1399e-10	2.31226	0.296	0.231	3.48596e-06
DC1	CAMSAP2	1.15303e-09	1.93156	0.337	0.243	4.39766e-06
DC1	HEG1	1.20311e-09	7.95783	0.273	0.197	4.58868e-06
DC1	CD55	1.25833e-09	2.75534	0.254	0.178	4.79927e-06
DC1	PNPT1	1.79385e-09	2.21588	0.507	0.365	6.84176e-06
DC1	TMEM123	2.59946e-09	0.66026	0.505	0.56	9.91435e-06
DC1	DDB2	9.13619e-09	1.54493	0.45	0.317	3.48454e-05
DC1	STRBP	1.30864e-08	4.49734	0.362	0.239	4.99115e-05
DC1	TAF4B	1.40111e-08	0.458415	0.552	0.441	5.34384e-05
DC1	NLN	2.2238e-08	1.86155	0.353	0.229	8.48159e-05
DC1	TCF4	2.40759e-08	6.64608	0.34	0.17	9.18255e-05
DC1	RPLP1	2.46283e-08	1.89439	0.539	0.484	9.39324e-05
DC1	SOX4	5.65333e-08	5.32206	0.256	0.236	0.000215618
DC1	WDR17	1.46328e-07	4.42613	0.255	0.122	0.000558097
DC1	SMYD3	1.65917e-07	4.00986	0.442	0.303	0.000632808
DC1	LAMP1	2.22111e-07	0.861329	0.437	0.404	0.000847131
DC1	BCAR3	3.91994e-07	2.52467	0.45	0.336	0.00149507
DC1	LINC00342	4.68911e-07	11.8825	0.333	0.149	0.00178843
DC1	SLC39A11	5.11787e-07	2.89852	0.368	0.227	0.00195196
DC1	RETREG1	5.13145e-07	0.811813	0.255	0.154	0.00195714
DC1	RBMS1	5.38262e-07	9.48436	0.317	0.302	0.00205293
DC1	ATF7IP	1.56184e-06	2.88307	0.341	0.242	0.00595688
DC1	NT5C2	2.11437e-06	3.14357	0.306	0.255	0.0080642
DC1	WWC2	2.36695e-06	1.2012	0.292	0.232	0.00902757
DC1	NUDT16	2.76699e-06	2.69446	0.374	0.362	0.0105533
DC1	ENSG00000287291	3.85718e-06	1.87954	0.275	0.315	0.0147113
DC1	ASPH	3.92887e-06	7.42356	0.396	0.291	0.0149847
DC1	KCNE1	4.31304e-06	10.5727	0.323	0.289	0.0164499
DC1	PDE7A	4.63373e-06	0.957932	0.45	0.376	0.0176731
DC1	LIN52	4.90917e-06	1.68182	0.491	0.344	0.0187236
DC1	KCTD12	4.92212e-06	3.21699	0.294	0.198	0.018773
DC1	HS2ST1	6.29398e-06	0.817837	0.338	0.244	0.0240052
DC1	ITGAV	7.56116e-06	5.52785	0.417	0.307	0.0288383
DC1	RUNX1	9.24832e-06	2.34627	0.426	0.352	0.0352731
DC1	MPZL1	1.02243e-05	4.00525	0.346	0.255	0.0389954
DC1	F3	1.21269e-05	2.93368	0.337	0.293	0.0462521
DC1	SUCLG2	1.23507e-05	5.94771	0.426	0.25	0.0471057
DC1	CAMKMT	1.24257e-05	3.81406	0.46	0.347	0.0473918
DC1	CYP1B1-AS1	1.46657e-05	9.36806	0.31	0.257	0.055935
DC1	NEDD4	1.52876e-05	6.08369	0.345	0.176	0.0583071
DC1	CASK	2.19604e-05	7.59795	0.416	0.298	0.0837569
DC1	GALNT18	2.47942e-05	0.998709	0.342	0.328	0.094565
DC1	MAN1A1	2.55315e-05	2.24368	0.449	0.334	0.0973771
DC1	ANKRD28	4.47038e-05	3.60804	0.354	0.218	0.1705
DC1	KSR1	4.66434e-05	3.05874	0.342	0.242	0.177898
DC1	ARNTL2	4.91045e-05	1.7441	0.608	0.525	0.187284
DC1	EPB41L3	5.60816e-05	0.686532	0.49	0.398	0.213895
DC1	VAV3	6.74969e-05	1.3562	0.395	0.273	0.257433
DC1	EPB41L2	7.20048e-05	1.18035	0.337	0.257	0.274626
DC1	TTTY14	8.14154e-05	3.4044	0.348	0.237	0.310518
DC1	COLEC12	0.000136221	0.423782	0.338	0.277	0.519547
DC1	SPAG9	0.000136835	16.194	0.324	0.295	0.52189
DC1	SUPT3H	0.000189289	6.54339	0.387	0.268	0.721948
DC1	NSMCE2	0.000197258	2.42654	0.38	0.316	0.75234
DC1	C1QTNF3-AMACR	0.000214569	5.9216	0.262	0.12	0.818365
DC1	MAN1C1	0.000219771	3.0716	0.324	0.156	0.838206
DC1	CLYBL	0.000358659	3.29238	0.288	0.229	1
DC1	DOCK10	0.000406154	1.21166	0.446	0.454	1
DC1	SCLT1	0.000429284	0.704072	0.405	0.279	1
DC1	TNRC6C	0.000454244	4.03229	0.374	0.252	1
DC1	P4HA1	0.000556735	0.264122	0.373	0.287	1
DC1	STMN1	0.000610989	8.15617	0.32	0.306	1
DC1	SNTB1	0.000780518	5.92388	0.408	0.235	1
DC1	EHBP1	0.000870212	4.45778	0.456	0.331	1
DC1	NCOA3	0.00087062	8.60517	0.37	0.375	1
DC1	APBA1	0.000884319	2.49542	0.252	0.259	1
DC1	TMTC2	0.00091155	16.3669	0.39	0.305	1
DC1	PLCG2	0.00115758	2.45254	0.301	0.275	1
DC1	CCDC91	0.00141271	2.45023	0.33	0.235	1
DC1	STXBP5	0.00192607	5.21619	0.316	0.25	1
DC1	SLAIN1	0.00193287	0.671816	0.267	0.184	1
DC1	SH3RF3	0.00202862	2.56602	0.257	0.133	1
DC1	FUT10	0.0020528	5.67273	0.287	0.22	1
DC1	ENPP2	0.00240331	2.17577	0.272	0.23	1
DC1	CDIN1	0.00245359	4.14444	0.303	0.164	1
DC1	SLC16A10	0.00273828	2.63037	0.313	0.158	1
DC1	NT5DC3	0.00289509	10.4472	0.33	0.234	1
DC1	ENSG00000258017	0.0030921	6.39476	0.389	0.269	1
DC1	CSF1	0.00358307	0.450564	0.35	0.273	1
DC1	NIPAL1	0.00376501	1.0222	0.264	0.2	1
DC1	ATP13A3	0.00388614	0.333782	0.253	0.257	1
DC1	KIAA1958	0.00529323	7.21564	0.382	0.251	1
DC1	VEGFA	0.00551528	0.507741	0.442	0.33	1
DC1	TMTC1	0.00554366	2.28105	0.333	0.237	1
DC1	FLNB	0.00601384	0.855845	0.367	0.23	1
DC1	NEK6	0.00711303	0.562788	0.537	0.502	1
DC1	DAAM1	0.00860237	1.71241	0.324	0.209	1
DC1	NUBPL	0.00880069	6.1284	0.375	0.227	1
DC2	ENSG000002862251	0	0.786811	0.514	0.127	0
DC2	TRAC	0	2.75841	0.053	0.415	0
DC2	TRBC2	0	3.98935	0.04	0.392	0
DC2	CD3D	0	4.15413	0.055	0.401	0
DC2	CD3G	0	3.03281	0.053	0.389	0
DC2	ICOS	0	1.60831	0.04	0.376	0
DC2	TRBC1	0	3.21151	0.058	0.391	0
DC2	CD2	0	1.64362	0.046	0.378	0
DC2	ITM2A	0	2.20959	0.035	0.359	0
DC2	IGHM	0	4.53249	0.031	0.353	0
DC2	SPOCK2	0	16.1884	0.052	0.37	0
DC2	IGKC	0	2.47545	0.021	0.337	0
DC2	LEF1	0	4.01972	0.053	0.357	0
DC2	LCK	0	9.08217	0.051	0.353	0
DC2	TC2N	0	1.34724	0.041	0.341	0
DC2	FAAH2	0	3.58561	0.026	0.315	0
DC2	GRAP21	0	0.615823	0.048	0.322	0
DC2	TRAT1	0	3.11641	0.041	0.301	0
DC2	SKAP1	0	2.90985	0.039	0.295	0
DC2	CLIC3	0	2.76658	0.037	0.284	0
DC2	EPHA4	0	1.30051	0.023	0.268	0
DC2	RASGRF2	0	8.05572	0.022	0.261	0
DC2	CD247	0	6.15464	0.041	0.254	0
DC2	IL32	5.11099e-308	4.14618	0.045	0.362	1.94933e-304
DC2	LINC01550	1.27443e-305	2.4061	0.029	0.309	4.86068e-302
DC2	TMEM156	4.9319e-305	0.906276	0.017	0.277	1.88103e-301
DC2	ENSG00000249806	5.41228e-305	3.27391	0.032	0.257	2.06424e-301
DC2	LINC00861	1.29791e-304	2.30903	0.046	0.3	4.95023e-301
DC2	CD27	1.87782e-304	2.30191	0.043	0.378	7.16199e-301
DC2	CAMK4	3.13459e-303	2.82056	0.052	0.349	1.19553e-299
DC2	CD6	3.06064e-301	9.68217	0.053	0.34	1.16733e-297
DC2	MS4A1	2.06407e-300	2.26598	0.032	0.351	7.87235e-297
DC2	SPON1	3.71522e-300	1.83677	0.022	0.309	1.41698e-296
DC2	SCML4	3.44063e-299	20.2852	0.036	0.301	1.31225e-295
DC2	NLRC3	4.04624e-299	0.864067	0.038	0.297	1.54324e-295
DC2	GPR174	5.54416e-299	2.22768	0.048	0.3	2.11454e-295
DC2	LINC00640	1.57403e-297	1.77756	0.35	0.101	6.00337e-294
DC2	CD79B	1.9696e-297	2.71653	0.038	0.347	7.51204e-294
DC2	BCL11B	4.10669e-296	20.3976	0.056	0.329	1.56629e-292
DC2	RHOH1	4.35602e-296	0.371268	0.044	0.271	1.66139e-292
DC2	SELL	5.7089e-296	4.06367	0.028	0.257	2.17737e-292
DC2	IGHA1	9.73726e-296	1.69948	0.059	0.423	3.71379e-292
DC2	NELL2	1.15757e-293	14.3378	0.055	0.34	4.41499e-290
DC2	SHISAL2A	3.01853e-291	3.03217	0.027	0.311	1.15127e-287
DC2	RGPD2	5.39284e-288	2.71772	0.035	0.287	2.05683e-284
DC2	CD79A	3.15965e-287	14.4651	0.036	0.342	1.20509e-283
DC2	UPK3BL1	4.45125e-283	2.47811	0.045	0.326	1.69771e-279
DC2	CD96	1.13141e-281	1.47914	0.054	0.285	4.31519e-278
DC2	CAMK2N1	1.78986e-278	10.4065	0.023	0.266	6.82651e-275
DC2	PCED1B-AS1	2.77778e-278	0.452152	0.035	0.262	1.05945e-274
DC2	OCIAD2	3.82848e-272	2.08483	0.04	0.285	1.46018e-268
DC2	TNFRSF13B	3.27311e-265	0.860036	0.043	0.337	1.24837e-261
DC2	KLRB1	8.68335e-261	0.678366	0.064	0.291	3.31183e-257
DC2	TNFRSF13C	1.83985e-255	4.67008	0.032	0.284	7.0172e-252
DC2	NEXMIF	4.25635e-254	3.66603	0.045	0.294	1.62337e-250
DC2	IGLC2	2.26029e-253	4.71841	0.041	0.345	8.62075e-250
DC2	LEF1-AS1	8.51219e-251	4.94764	0.071	0.342	3.24655e-247
DC2	PAX5	1.52835e-240	1.6957	0.037	0.321	5.82913e-237
DC2	SLC2A12	6.48273e-238	4.18973	0.327	0.088	2.47251e-234
DC2	ENSG00000271774	5.08598e-237	1.66121	0.045	0.254	1.93979e-233
DC2	SAXO2	1.79203e-229	1.95095	0.065	0.306	6.83479e-226
DC2	RPL28	1.01453e-216	2.49443	0.75	0.387	3.86941e-213
DC2	TACSTD2	3.03281e-215	4.02106	0.062	0.31	1.15671e-211
DC2	GPM6A	8.71278e-212	1.09145	0.039	0.255	3.32305e-208
DC2	ANKFN1	3.36756e-207	0.700516	0.414	0.113	1.28439e-203
DC2	FCMR	3.72981e-196	5.69794	0.043	0.273	1.42255e-192
DC2	PCDH11X	2.40794e-195	4.94869	0.286	0.142	9.18387e-192
DC2	SH3BGRL3	1.2262e-190	4.50419	0.593	0.247	4.67672e-187
DC2	AICDA	6.77223e-189	4.44125	0.339	0.136	2.58293e-185
DC2	RPS28	5.6059e-187	1.44775	0.869	0.576	2.13809e-183
DC2	ENSG00000286619	2.1214e-185	1.42996	0.064	0.298	8.09101e-182
DC2	RPL41	2.69918e-185	1.81206	0.869	0.572	1.02947e-181
DC2	ENSG00000261167	8.82707e-179	0.562638	0.276	0.141	3.36665e-175
DC2	EPHB1	2.78615e-172	3.87609	0.426	0.176	1.06264e-168
DC2	RPS27	2.17042e-169	2.4417	0.798	0.479	8.27797e-166
DC2	BEX2	4.78425e-167	1.12567	0.097	0.259	1.82471e-163
DC2	ENSG00000287763	1.95247e-166	4.3168	0.154	0.343	7.44672e-163
DC2	SLC7A8	4.80633e-162	0.48542	0.416	0.185	1.83313e-158
DC2	ATP5F1E	1.67743e-159	1.84955	0.767	0.458	6.39771e-156
DC2	GCLC	1.70184e-159	1.04628	0.413	0.192	6.49082e-156
DC2	SORD2P	8.9665e-154	3.29751	0.127	0.264	3.41982e-150
DC2	MIR124-1HG	8.23933e-147	2.73476	0.417	0.202	3.14248e-143
DC2	PPM1H	4.61164e-146	1.85415	0.374	0.186	1.75888e-142
DC2	ENSG00000269968	1.69353e-145	2.55992	0.168	0.285	6.45912e-142
DC2	RPL37	1.10221e-144	1.22318	0.812	0.533	4.20385e-141
DC2	TRIB2	3.34917e-143	0.569477	0.335	0.195	1.27737e-139
DC2	GPC3	2.84865e-142	1.29583	0.263	0.149	1.08648e-138
DC2	ANGPTL1	2.40437e-134	2.32826	0.05	0.27	9.17028e-131
DC2	ENSG00000291144	5.59348e-134	8.53261	0.376	0.185	2.13335e-130
DC2	RPL34	1.88883e-131	1.47302	0.788	0.51	7.20401e-128
DC2	CHSY3	3.76862e-131	5.96058	0.5	0.189	1.43735e-127
DC2	RPS27A	1.27281e-118	1.1108	0.827	0.555	4.8545e-115
DC2	FPR2	4.66346e-116	1.99475	0.252	0.17	1.77864e-112
DC2	HORMAD1	8.33345e-116	12.2379	0.327	0.173	3.17838e-112
DC2	PECAM1	8.1841e-112	2.52783	0.325	0.189	3.12141e-108
DC2	RPS3A	1.12821e-111	0.748627	0.832	0.601	4.30297e-108
DC2	ENSG00000283384	6.15057e-104	2.48528	0.316	0.151	2.34583e-100
DC2	MRTFB	7.89726e-104	0.540606	0.341	0.238	3.01201e-100
DC2	KCNJ5	4.88619e-101	3.28834	0.335	0.167	1.86359e-97
DC2	SIRPB2	1.2604e-100	2.54203	0.274	0.178	4.80716e-97
DC2	RPL36	4.18213e-100	1.35535	0.834	0.622	1.59507e-96
DC2	RPL39	6.18781e-97	1.50291	0.809	0.608	2.36003e-93
DC2	RPS21	1.02118e-96	0.666369	0.807	0.612	3.89476e-93
DC2	OCSTAMP	1.55285e-91	3.35349	0.266	0.183	5.92256e-88
DC2	CT69	1.58825e-91	9.54397	0.374	0.194	6.05759e-88
DC2	NPL	3.65335e-90	1.9167	0.337	0.203	1.39339e-86
DC2	LINC02408	2.04983e-89	13.7308	0.548	0.254	7.81804e-86
DC2	ENSG000002899421	5.20449e-88	1.67513	0.382	0.221	1.98499e-84
DC2	LINC00607	9.65421e-88	10.7976	0.315	0.184	3.68212e-84
DC2	GAS7	1.77999e-87	4.88181	0.345	0.236	6.78887e-84
DC2	FTL	3.14008e-86	3.44409	0.586	0.366	1.19763e-82
DC2	LPCAT2	1.52218e-84	1.16246	0.291	0.204	5.80561e-81
DC2	ENSG00000237525	2.11164e-83	12.7951	0.297	0.172	8.05378e-80
DC2	MERTK	5.49786e-83	4.35771	0.332	0.209	2.09688e-79
DC2	RPL32	2.10262e-80	0.598667	0.826	0.635	8.0194e-77
DC2	XKR7	2.25617e-79	1.8466	0.318	0.209	8.60504e-76
DC2	FBP1	8.93849e-79	1.41398	0.315	0.221	3.40914e-75
DC2	RPL37A	1.06533e-78	0.883218	0.792	0.583	4.06316e-75
DC2	TRGC2	1.31559e-77	0.610109	0.25	0.202	5.01766e-74
DC2	RPL38	1.40278e-77	1.33413	0.76	0.537	5.35022e-74
DC2	CDA	1.96156e-75	0.850432	0.256	0.17	7.48139e-72
DC2	ENSG00000286062	3.00556e-73	8.94223	0.327	0.205	1.14632e-69
DC2	DOCK5	3.56721e-73	0.519817	0.403	0.29	1.36053e-69
DC2	ENSG00000249175	7.70904e-73	10.236	0.367	0.216	2.94023e-69
DC2	MEGF9	1.57794e-71	1.04894	0.285	0.246	6.01827e-68
DC2	GRIN2A	1.96198e-71	1.34391	0.265	0.14	7.48299e-68
DC2	IGF2R	2.06465e-71	2.11259	0.346	0.248	7.87458e-68
DC2	SLC7A7	2.86176e-70	2.33916	0.25	0.199	1.09148e-66
DC2	RPS29	1.25991e-69	1.33531	0.789	0.625	4.80528e-66
DC2	ADA2	1.26166e-69	1.56739	0.262	0.203	4.81197e-66
DC2	ENSG00000259760	1.6598e-69	6.1015	0.448	0.27	6.33046e-66
DC2	ESR1	3.75789e-68	7.85509	0.253	0.171	1.43326e-64
DC2	TLCD3A	4.01301e-68	1.41046	0.338	0.267	1.53056e-64
DC2	PTAFR	5.59437e-68	1.5161	0.286	0.227	2.13369e-64
DC2	RPS15A	6.06162e-65	1.33158	0.698	0.525	2.3119e-61
DC2	PBX1	1.75509e-64	9.29034	0.254	0.117	6.69392e-61
DC2	LINC01374	1.95596e-64	5.34896	0.36	0.188	7.46004e-61
DC2	ADAMTS10	9.49047e-63	4.76976	0.266	0.177	3.61967e-59
DC2	ENSG00000249036	2.77056e-61	11.3245	0.401	0.233	1.05669e-57
DC2	CD63	1.61532e-60	2.10339	0.446	0.263	6.16083e-57
DC2	MMP2-AS1	2.56344e-59	2.56767	0.283	0.219	9.77697e-56
DC2	RPS6KA2	1.69185e-58	0.329298	0.291	0.261	6.45273e-55
DC2	THRB	2.9997e-58	2.45827	0.358	0.193	1.14409e-54
DC2	XCR1	1.60202e-56	3.75598	0.331	0.235	6.1101e-53
DC2	SYTL1	2.71095e-56	2.84053	0.204	0.261	1.03395e-52
DC2	CSTB	8.72291e-56	6.24152	0.389	0.247	3.32692e-52
DC2	SLC9B2	2.18354e-55	3.20581	0.267	0.258	8.32803e-52
DC2	GAPDH	7.3463e-54	0.342261	0.711	0.528	2.80188e-50
DC2	TMSB10	1.15591e-53	3.8112	0.519	0.336	4.40865e-50
DC2	S100A11	1.38837e-51	0.861833	0.453	0.272	5.29525e-48
DC2	DMXL1	1.72663e-50	1.11131	0.316	0.263	6.58537e-47
DC2	RPS4X	2.52533e-50	0.79664	0.688	0.475	9.63159e-47
DC2	ATP5ME	4.78584e-50	1.75198	0.599	0.479	1.82532e-46
DC2	LGALS3	2.54886e-49	2.42145	0.373	0.231	9.72136e-46
DC2	H1-10	3.36633e-48	3.9656	0.33	0.193	1.28392e-44
DC2	CLDND1	1.48517e-47	2.94538	0.266	0.274	5.66444e-44
DC2	EGR3	1.79238e-46	1.41568	0.375	0.309	6.83615e-43
DC2	SSH2	5.2623e-46	0.351524	0.396	0.292	2.00704e-42
DC2	VIM	1.39942e-45	2.45697	0.426	0.266	5.33738e-42
DC2	TMEM164	1.55679e-45	3.10408	0.311	0.27	5.93758e-42
DC2	AAK1	7.9149e-45	1.9928	0.361	0.279	3.01874e-41
DC2	PGD	2.26461e-44	2.26456	0.564	0.384	8.63721e-41
DC2	CCDC88A	7.21859e-43	1.01622	0.417	0.321	2.75317e-39
DC2	OSM	1.17126e-41	4.71772	0.373	0.31	4.46719e-38
DC2	DEPTOR	8.93633e-41	3.81078	0.393	0.233	3.40831e-37
DC2	CAB39	1.01937e-40	0.689311	0.399	0.291	3.88786e-37
DC2	C5AR11	1.02074e-40	1.55055	0.315	0.245	3.89309e-37
DC2	SIGLEC10	1.08275e-39	0.409329	0.416	0.351	4.12959e-36
DC2	ENSG00000257764	4.58932e-39	0.297965	0.255	0.197	1.75037e-35
DC2	FLNB1	4.11113e-33	1.05167	0.226	0.298	1.56799e-29
DC2	ETS2	9.35759e-33	1.95252	0.441	0.658	3.56899e-29
DC2	OLR1	1.92131e-31	0.640901	0.19	0.278	7.32789e-28
DC2	MICU1	2.24595e-29	0.653408	0.341	0.302	8.56605e-26
DC2	THEM4	2.65113e-29	2.43625	0.262	0.316	1.01114e-25
DC2	WAKMAR2	5.57305e-29	6.34149	0.183	0.253	2.12556e-25
DC2	CD521	5.92556e-29	0.967916	0.363	0.222	2.26001e-25
DC2	ZFP36L1	8.40364e-29	2.26524	0.352	0.273	3.20515e-25
DC2	ASAH1	1.49132e-28	0.648433	0.261	0.247	5.6879e-25
DC2	DGKH	5.85013e-28	1.77	0.446	0.387	2.23124e-24
DC2	HMOX1	1.08637e-25	11.2181	0.25	0.219	4.14343e-22
DC2	COA6	1.93822e-24	2.71908	0.326	0.296	7.39238e-21
DC2	LGALS1	5.88421e-21	1.47262	0.334	0.233	2.24424e-17
DC2	SMIM4	1.16011e-20	2.82225	0.395	0.347	4.42464e-17
DC2	ENSG00000271032	4.90182e-19	0.480148	0.281	0.194	1.86955e-15
DC2	PCOLCE2	5.56891e-18	1.43419	0.269	0.15	2.12398e-14
DC2	SDCBP	7.25802e-18	0.687107	0.357	0.256	2.76821e-14
DC2	FOS	7.51078e-17	12.6126	0.274	0.301	2.86461e-13
DC2	EIF4EBP11	5.3789e-16	1.08097	0.588	0.468	2.05151e-12
DC2	CST3	1.51395e-15	2.0711	0.32	0.291	5.77422e-12
DC2	APOL6	1.96997e-15	3.01062	0.359	0.38	7.51346e-12
DC2	PLAUR	9.76664e-13	2.01577	0.293	0.348	3.725e-09
DC2	HLA-DPA1	2.60141e-12	1.68277	0.184	0.264	9.92178e-09
DC2	CXCL16	5.58415e-12	0.456508	0.248	0.256	2.1298e-08
DC2	PTMA1	8.26806e-11	0.569252	0.647	0.57	3.15344e-07
DC2	CALM2	7.44874e-10	1.91505	0.522	0.44	2.84095e-06
DC2	KLF3	1.49008e-09	0.532013	0.178	0.305	5.68316e-06
DC2	LCLAT1	1.78385e-09	4.59048	0.198	0.318	6.80361e-06
DC2	RPL13	5.77136e-09	1.11831	0.456	0.494	2.2012e-05
DC2	PLIN2	6.48045e-09	1.58049	0.22	0.259	2.47164e-05
DC2	ENSG00000235635	8.85212e-08	1.09068	0.31	0.17	0.00033762
DC2	TAGLN2	4.05123e-07	1.40301	0.55	0.537	0.00154514
DC2	RPL35	2.27924e-06	1.11516	0.608	0.554	0.00869302
DC2	HSP90AB1	2.87034e-06	0.375644	0.478	0.528	0.0109475
DC2	IER3	9.39026e-06	1.81192	0.392	0.477	0.0358144
DC2	RPS26	1.31356e-05	1.74999	0.551	0.489	0.0500993
DC2	HSPD1	1.79192e-05	1.30536	0.444	0.522	0.0683437
DC2	CD74	3.02689e-05	1.90554	0.343	0.331	0.115446
DC2	TUBA1A	3.89087e-05	1.34932	0.424	0.377	0.148398
DC2	CXCL1	6.00131e-05	2.73558	0.318	0.329	0.22889
DC2	ABL11	0.000195813	1.46265	0.252	0.392	0.746829
DC2	HSPA1A	0.000302651	1.63109	0.374	0.385	1
DC2	PTGR1	0.000562983	5.38157	0.308	0.352	1
DC2	RPL10	0.00080037	1.55018	0.402	0.408	1
DC2	SET	0.00137524	1.07072	0.558	0.52	1
DC2	TAF4B1	0.00205015	0.702707	0.385	0.513	1
DC2	ENSG00000282885	0.00207248	9.13837	0.283	0.365	1
DC2	RPS18	0.00249073	2.33302	0.481	0.506	1
DC2	PSAT11	0.00386788	1.97534	0.409	0.39	1
DC2	RPSA	0.00489488	1.02594	0.508	0.564	1
DC2	MT-CYB	0.00791177	1.65862	0.43	0.47	1
DC2	RPS12	0.00818597	1.06862	0.484	0.512	1
DC3	CCL22	0	4.07789	0.961	0.159	0
DC3	REL	0	3.96011	0.811	0.348	0
DC3	TXN	0	9.42752	0.887	0.46	0
DC3	FNBP1	1.4832e-292	14.3132	0.695	0.22	5.65692e-289
DC3	LAMP3	3.73731e-278	8.9981	0.73	0.251	1.42541e-274
DC3	NFKB1	1.33265e-258	10.6324	0.731	0.303	5.08273e-255
DC3	LINC01619	3.0956e-240	15.7064	0.555	0.144	1.18066e-236
DC3	CD83	2.45102e-239	16.2211	0.713	0.31	9.3482e-236
DC3	PLCL1	5.57669e-216	7.29428	0.593	0.208	2.12695e-212
DC3	ID2	2.47295e-189	18.7275	0.631	0.197	9.43182e-186
DC3	IL7R	3.37534e-184	4.51407	0.674	0.205	1.28735e-180
DC3	NRP2	5.5855e-180	12.2361	0.486	0.145	2.13031e-176
DC3	ANKRD33B	2.28823e-179	9.82987	0.602	0.17	8.72731e-176
DC3	BIRC3	2.46202e-177	13.1592	0.665	0.296	9.39014e-174
DC3	SLC9A7	2.2407e-173	8.50983	0.584	0.198	8.54601e-170
DC3	MIR155HG	2.61272e-173	6.34735	0.621	0.178	9.96491e-170
DC3	MGLL	4.13573e-170	11.5686	0.629	0.266	1.57737e-166
DC3	FOXO1	6.08819e-169	11.6962	0.596	0.24	2.32204e-165
DC3	CYRIA	9.5193e-162	3.19086	0.57	0.254	3.63066e-158
DC3	ARAP2	6.37341e-159	2.95976	0.616	0.258	2.43082e-155
DC3	SYTL11	8.85145e-157	0.536698	0.08	0.296	3.37594e-153
DC3	MYO1G	7.06245e-155	4.89187	0.504	0.131	2.69362e-151
DC3	TBC1D8	1.24205e-145	6.85712	0.486	0.165	4.73718e-142
DC3	GLS	4.9696e-145	8.53312	0.674	0.351	1.8954e-141
DC3	BTG1	1.07153e-139	7.63545	0.584	0.187	4.0868e-136
DC3	MARCKS	4.1966e-138	13.4106	0.599	0.243	1.60059e-134
DC3	POGLUT1	6.74436e-137	15.8243	0.553	0.186	2.5723e-133
DC3	ETV3	7.73021e-134	12.5683	0.542	0.166	2.9483e-130
DC3	PDE4B	2.68586e-128	2.3443	0.525	0.167	1.02439e-124
DC3	AMZ2	7.10161e-118	8.30236	0.502	0.178	2.70855e-114
DC3	SLC9A9	1.40501e-114	14.4752	0.48	0.13	5.35873e-111
DC3	COL19A1	1.00421e-110	6.40736	0.11	0.329	3.83005e-107
DC3	ENSG00000282804	1.16119e-109	10.0814	0.128	0.309	4.42879e-106
DC3	TNFRSF13B1	5.77124e-109	1.50777	0.096	0.319	2.20115e-105
DC3	GRAMD1A	7.77434e-104	4.9877	0.61	0.299	2.96513e-100
DC3	MS4A11	1.46971e-103	1.2644	0.107	0.326	5.60548e-100
DC3	PRKCB	1.88565e-102	1.33571	0.624	0.331	7.19187e-99
DC3	TNFRSF9	1.07735e-101	15.8023	0.48	0.075	4.10901e-98
DC3	ARID5B	1.41895e-98	3.29671	0.388	0.164	5.41189e-95
DC3	TNFAIP3	1.5751e-98	9.4417	0.612	0.365	6.00742e-95
DC3	PAX51	7.15169e-97	1.79897	0.103	0.299	2.72766e-93
DC3	RIC31	1.46514e-96	2.00069	0.134	0.35	5.58804e-93
DC3	NFKBIA	1.48638e-96	15.1157	0.646	0.383	5.66904e-93
DC3	THBS1	2.11208e-96	4.12804	0.329	0.151	8.05545e-93
DC3	PPARG1	1.54969e-95	2.247	0.635	0.378	5.91052e-92
DC3	ITM2A1	7.10236e-95	1.34467	0.129	0.329	2.70884e-91
DC3	CD271	1.06765e-94	1.25274	0.126	0.351	4.07202e-91
DC3	BCL2L1	2.06723e-93	11.9168	0.493	0.186	7.88443e-90
DC3	IGHA11	2.01822e-92	0.689547	0.153	0.392	7.69749e-89
DC3	SDK1	1.50614e-91	3.8579	0.502	0.135	5.7444e-88
DC3	KLHL14	4.24246e-91	11.2969	0.153	0.37	1.61807e-87
DC3	HIVEP1	3.6449e-90	16.3884	0.491	0.247	1.39017e-86
DC3	CDK14	1.51274e-88	9.07259	0.48	0.255	5.7696e-85
DC3	IGKC1	1.67731e-87	0.934303	0.104	0.31	6.39725e-84
DC3	TRAF1	7.01894e-85	10.5693	0.642	0.407	2.67702e-81
DC3	RPL37A1	2.27709e-84	1.88102	0.787	0.587	8.68483e-81
DC3	SHISAL2A1	2.87998e-84	0.272059	0.11	0.284	1.09842e-80
DC3	FAM107B	3.08636e-83	7.33697	0.638	0.391	1.17714e-79
DC3	ZC3H12C	1.09818e-82	10.6397	0.39	0.211	4.18847e-79
DC3	ZNF831	1.42693e-82	5.20794	0.102	0.284	5.44232e-79
DC3	FABP5	3.43085e-81	7.36448	0.59	0.339	1.30853e-77
DC3	SERPINB9	3.81754e-81	10.3341	0.527	0.128	1.45601e-77
DC3	RPS27A1	9.86237e-81	1.85114	0.789	0.569	3.76151e-77
DC3	ARHGAP22	2.64082e-79	3.39877	0.389	0.187	1.00721e-75
DC3	RPL341	6.92009e-76	1.78226	0.74	0.527	2.63932e-72
DC3	FNDC3B	2.27667e-75	10.2159	0.587	0.378	8.6832e-72
DC3	ST3GAL1	3.74835e-75	3.71872	0.43	0.241	1.42962e-71
DC3	LSP1	6.56075e-75	2.86462	0.522	0.258	2.50227e-71
DC3	GALNT181	5.39677e-74	1.42654	0.535	0.276	2.05833e-70
DC3	EEF1A1	1.35761e-73	4.15856	0.542	0.33	5.17792e-70
DC3	IL15	1.57563e-73	17.9367	0.332	0.13	6.00945e-70
DC3	TFRC	1.66054e-73	8.72146	0.512	0.276	6.33329e-70
DC3	VCAN-AS11	6.90708e-73	1.93667	0.366	0.196	2.63436e-69
DC3	TRAC1	2.05016e-72	0.796385	0.17	0.377	7.81929e-69
DC3	ABTB2	2.82313e-72	7.07609	0.429	0.091	1.07674e-68
DC3	GPR183	2.95455e-71	10.967	0.693	0.468	1.12686e-67
DC3	RHOF	4.6195e-71	7.55783	0.557	0.288	1.76188e-67
DC3	SEMA3C	9.32688e-71	12.3549	0.403	0.203	3.55727e-67
DC3	ICOS1	2.8857e-70	1.94652	0.154	0.339	1.10061e-66
DC3	ANK3	3.12971e-70	8.0558	0.134	0.31	1.19367e-66
DC3	AQP9	3.31309e-70	3.88526	0.389	0.177	1.26361e-66
DC3	PRLR	5.69127e-70	2.6875	0.337	0.171	2.17065e-66
DC3	RPS291	7.02422e-70	1.52117	0.795	0.625	2.67904e-66
DC3	PLXNC1	1.20338e-69	4.6157	0.345	0.176	4.58969e-66
DC3	CD79B1	1.35862e-69	0.828457	0.144	0.314	5.18177e-66
DC3	LGMN	5.06876e-68	18.7664	0.405	0.232	1.93322e-64
DC3	TMSB4X	8.15216e-68	10.2108	0.6	0.369	3.10923e-64
DC3	CD3E	1.92667e-67	9.64835	0.166	0.358	7.3483e-64
DC3	LTB	3.71378e-67	8.8567	0.155	0.355	1.41643e-63
DC3	ARMC9	4.67932e-67	4.42718	0.262	0.107	1.78469e-63
DC3	RPL321	6.94215e-67	2.05632	0.837	0.634	2.64773e-63
DC3	NLRC31	1.22751e-66	0.497457	0.123	0.27	4.68173e-63
DC3	CPNE8	2.73464e-66	2.67714	0.468	0.283	1.04299e-62
DC3	DOCK101	1.04067e-65	1.31584	0.614	0.404	3.96911e-62
DC3	MCOLN2	1.35931e-65	14.2648	0.403	0.076	5.18442e-62
DC3	TRIB3	1.47562e-65	1.56217	0.118	0.339	5.62802e-62
DC3	SAT1	3.36213e-65	10.0986	0.41	0.234	1.28232e-61
DC3	SMS	6.20838e-65	12.6813	0.499	0.271	2.36787e-61
DC3	RAMP1	7.04363e-65	5.029	0.466	0.153	2.68644e-61
DC3	CYTOR	2.82729e-64	8.18665	0.573	0.307	1.07833e-60
DC3	TRBC11	5.2734e-64	0.343209	0.168	0.356	2.01127e-60
DC3	OCIAD21	1.45483e-63	1.46996	0.12	0.26	5.54872e-60
DC3	RPS3A1	1.99242e-62	1.77808	0.804	0.612	7.59909e-59
DC3	CD3G1	4.75748e-62	0.522019	0.168	0.353	1.8145e-58
DC3	PAPSS2	4.95596e-62	6.43827	0.289	0.155	1.8902e-58
DC3	EPB41L31	2.90078e-61	1.20468	0.278	0.477	1.10636e-57
DC3	ENSG00000290441	1.38025e-60	2.33738	0.466	0.285	5.26429e-57
DC3	BASP1	3.26325e-60	4.54977	0.377	0.229	1.2446e-56
DC3	SOD2	1.08755e-59	2.2001	0.424	0.25	4.14791e-56
DC3	PTGIR	3.47307e-59	13.5267	0.461	0.11	1.32463e-55
DC3	KCP	2.74632e-58	8.02035	0.264	0.12	1.04745e-54
DC3	PIM1	2.93452e-58	5.67576	0.35	0.178	1.11923e-54
DC3	ITGB8	1.47901e-57	10.1323	0.294	0.145	5.64093e-54
DC3	BCL2L11	2.715e-57	10.6252	0.555	0.379	1.0355e-53
DC3	COMMD1	9.79524e-57	3.51983	0.53	0.344	3.73591e-53
DC3	MAMLD1	1.45969e-55	2.13687	0.523	0.292	5.56724e-52
DC3	CD21	3.03829e-55	1.91121	0.176	0.337	1.1588e-51
DC3	TNIP1	8.35056e-55	2.03178	0.529	0.353	3.1849e-51
DC3	DENND4A	9.15852e-55	1.01531	0.635	0.475	3.49306e-51
DC3	CAMK41	6.12929e-54	0.734198	0.168	0.313	2.33771e-50
DC3	RPL361	1.16522e-53	1.12042	0.802	0.634	4.44416e-50
DC3	PLEK	5.47141e-52	8.6045	0.488	0.295	2.0868e-48
DC3	PLEKHM3	8.10263e-52	3.71327	0.351	0.229	3.09034e-48
DC3	TRAT11	1.31065e-51	0.438263	0.137	0.271	4.9988e-48
DC3	RPS15A1	2.30879e-50	1.7242	0.711	0.523	8.80573e-47
DC3	SPON11	4.34026e-50	1.71598	0.132	0.274	1.65537e-46
DC3	CD80	5.61269e-50	5.32691	0.384	0.102	2.14068e-46
DC3	RPS281	6.16344e-50	1.34631	0.775	0.606	2.35073e-46
DC3	LINC008611	7.40181e-50	1.24579	0.142	0.27	2.82305e-46
DC3	CCR7	9.08076e-50	14.8214	0.437	0.13	3.4634e-46
DC3	SLC10A6	1.24073e-49	10.0463	0.275	0.154	4.73213e-46
DC3	RPL371	2.35006e-49	1.72113	0.732	0.559	8.96311e-46
DC3	MIR4435-2HG	6.63131e-49	6.42496	0.549	0.347	2.52918e-45
DC3	RDX	8.0293e-49	5.11864	0.388	0.253	3.06237e-45
DC3	FHAD1	9.90489e-49	1.69371	0.354	0.221	3.77773e-45
DC3	NR4A3	1.18009e-48	7.3399	0.411	0.123	4.50085e-45
DC3	MFSD12	2.04896e-48	5.96549	0.631	0.486	7.81473e-45
DC3	METTL7B	2.72621e-47	14.789	0.352	0.23	1.03978e-43
DC3	SVIL	6.08972e-47	3.61854	0.274	0.443	2.32262e-43
DC3	CREB5	7.23275e-47	3.14814	0.512	0.32	2.75857e-43
DC3	MAN1A11	8.1104e-47	0.285887	0.525	0.335	3.09331e-43
DC3	FSCN1	9.92486e-47	10.5595	0.47	0.223	3.78534e-43
DC3	COLEC121	1.93817e-45	1.95673	0.446	0.258	7.39218e-42
DC3	RPS271	6.10348e-45	0.434609	0.698	0.511	2.32787e-41
DC3	RPL381	7.89492e-45	1.56835	0.71	0.554	3.01112e-41
DC3	RPL411	4.55238e-44	1.13422	0.77	0.604	1.73628e-40
DC3	PACS1	7.72445e-44	2.10515	0.442	0.282	2.94611e-40
DC3	ABCG1	6.01758e-43	7.69412	0.354	0.231	2.29511e-39
DC3	ZAP70	1.98097e-41	3.25845	0.147	0.259	7.55542e-38
DC3	PELI11	2.19816e-41	1.33659	0.299	0.216	8.38379e-38
DC3	RPS211	2.81717e-41	0.678118	0.781	0.622	1.07447e-37
DC3	VOPP1	3.49037e-41	1.62537	0.527	0.359	1.33123e-37
DC3	CXCL2	6.53316e-41	16.6758	0.354	0.229	2.49175e-37
DC3	EPSTI1	1.04874e-40	4.48838	0.296	0.196	3.99988e-37
DC3	ATP1B1	1.15069e-40	9.13512	0.381	0.146	4.38873e-37
DC3	ITK	1.20227e-39	11.4244	0.174	0.284	4.58544e-36
DC3	SIGLEC1	3.22592e-39	2.63605	0.284	0.185	1.23037e-35
DC3	STAT1	8.16815e-39	2.44983	0.376	0.265	3.11533e-35
DC3	BCL2	2.60154e-38	6.66407	0.46	0.225	9.92226e-35
DC3	CMPK2	1.49122e-37	6.13991	0.311	0.196	5.68752e-34
DC3	AK8	1.76309e-37	3.85934	0.434	0.128	6.72444e-34
DC3	TLCD3A1	1.84143e-37	1.95712	0.397	0.251	7.02323e-34
DC3	ENSG00000289530	2.96508e-37	4.54149	0.363	0.228	1.13088e-33
DC3	LTBP2	5.02013e-37	6.62197	0.307	0.203	1.91468e-33
DC3	NCK2	6.71119e-37	4.59328	0.287	0.125	2.55965e-33
DC3	XKR71	1.9816e-36	1.7047	0.316	0.211	7.55783e-33
DC3	GPR1741	4.4687e-36	1.31049	0.165	0.264	1.70436e-32
DC3	ST3GAL6	5.83994e-36	3.69626	0.337	0.228	2.22735e-32
DC3	ENPP21	5.14582e-35	0.289667	0.117	0.282	1.96262e-31
DC3	NAV1	1.94468e-34	13.3124	0.333	0.157	7.41701e-31
DC3	LNCRNA-IUR1	3.7104e-34	0.812034	0.182	0.273	1.41515e-30
DC3	PNRC1	7.01446e-34	5.87239	0.481	0.317	2.67531e-30
DC3	LDHB	7.12399e-34	3.45549	0.627	0.496	2.71709e-30
DC3	RUNX2	7.35339e-34	4.65994	0.366	0.247	2.80458e-30
DC3	SLCO5A1	8.46563e-34	4.35601	0.343	0.073	3.22879e-30
DC3	RNF144B	8.97514e-34	9.03145	0.321	0.196	3.42312e-30
DC3	RPL281	1.10478e-33	0.808485	0.592	0.436	4.21363e-30
DC3	AOAH	1.43347e-33	5.63475	0.339	0.203	5.46727e-30
DC3	WTAP	8.69158e-33	2.55365	0.487	0.345	3.31497e-29
DC3	ENSG00000286153	3.36827e-32	8.357	0.26	0.193	1.28466e-28
DC3	AVEN	7.59887e-32	10.9768	0.381	0.209	2.89821e-28
DC3	ENSG00000257732	5.73544e-31	14.6709	0.309	0.227	2.1875e-27
DC3	SPRED2	7.87224e-31	4.42201	0.424	0.255	3.00247e-27
DC3	CDC14A	1.06708e-30	4.61948	0.329	0.139	4.06984e-27
DC3	CCND2	1.49679e-30	1.8217	0.284	0.418	5.70874e-27
DC3	DOCK4	1.69858e-30	1.72274	0.397	0.287	6.47837e-27
DC3	SLC25A37	1.78005e-30	2.06077	0.266	0.37	6.78911e-27
DC3	OSBPL3	2.31833e-30	1.65617	0.189	0.288	8.84212e-27
DC3	IGSF3	2.85008e-30	6.04701	0.266	0.095	1.08702e-26
DC3	PELI2	1.44885e-29	2.12549	0.334	0.223	5.52592e-26
DC3	TNFAIP2	2.7508e-29	4.29715	0.319	0.247	1.04916e-25
DC3	TC2N1	3.67285e-29	2.19918	0.204	0.292	1.40083e-25
DC3	BBX	4.68692e-29	14.3811	0.194	0.303	1.78759e-25
DC3	CDYL2	7.89713e-29	17.1927	0.253	0.072	3.01197e-25
DC3	CD961	9.3265e-29	2.07562	0.166	0.25	3.55713e-25
DC3	RABGAP1L	1.30177e-28	20.0234	0.441	0.317	4.96493e-25
DC3	IMMP2L	1.56716e-28	5.14927	0.511	0.375	5.97714e-25
DC3	TALAM1	2.10151e-28	1.5312	0.499	0.379	8.01515e-25
DC3	SAMSN1	2.88782e-28	7.24839	0.426	0.238	1.10141e-24
DC3	RPL391	6.13654e-28	0.260537	0.764	0.623	2.34048e-24
DC3	SLC24A3	8.60799e-28	7.50082	0.292	0.207	3.28309e-24
DC3	NEURL3	9.13189e-28	1.12709	0.371	0.247	3.4829e-24
DC3	ANXA6	4.89169e-27	17.3027	0.278	0.083	1.86569e-23
DC3	ENOX1	7.82618e-26	4.83072	0.386	0.084	2.9849e-22
DC3	DLEU1	8.16341e-26	11.9447	0.373	0.291	3.11353e-22
DC3	GRIN3A1	8.42074e-26	1.19631	0.296	0.178	3.21167e-22
DC3	ARHGAP25	1.50967e-25	1.08533	0.376	0.298	5.75788e-22
DC3	AGPAT4	4.4487e-25	8.77896	0.195	0.275	1.69673e-21
DC3	RPS2	1.36043e-24	3.04188	0.571	0.45	5.18867e-21
DC3	ZRANB2-DT	2.11399e-24	1.8795	0.351	0.163	8.06274e-21
DC3	ENSG00000259354	3.76202e-24	5.1656	0.36	0.269	1.43483e-20
DC3	FAM20A	4.70323e-24	3.37821	0.295	0.135	1.79381e-20
DC3	TMCC3	6.07354e-24	12.5376	0.272	0.033	2.31645e-20
DC3	PLSCR2	5.79263e-23	4.153	0.287	0.213	2.20931e-19
DC3	ST8SIA4	6.58321e-23	6.89289	0.267	0.211	2.51084e-19
DC3	RUNX3	6.7253e-23	5.24089	0.346	0.176	2.56503e-19
DC3	FMNL2	8.07402e-23	4.28015	0.3	0.145	3.07943e-19
DC3	SGPP2	1.45611e-22	6.17612	0.392	0.268	5.55358e-19
DC3	NPM1	3.09173e-22	4.52346	0.602	0.474	1.17919e-18
DC3	MIR548A1HG	1.7986e-21	5.84331	0.279	0.204	6.85984e-18
DC3	NCOA7	1.97975e-21	4.11859	0.403	0.266	7.55077e-18
DC3	PBX4	2.4011e-21	10.6541	0.288	0.07	9.1578e-18
DC3	KLRB11	2.9412e-21	0.875049	0.181	0.255	1.12177e-17
DC3	PKD2	5.82349e-21	10.6703	0.418	0.324	2.22108e-17
DC3	C17orf58	7.2106e-21	3.05443	0.58	0.486	2.75012e-17
DC3	CERS6	7.49791e-21	6.89924	0.67	0.573	2.8597e-17
DC3	BATF	1.15064e-20	11.5741	0.404	0.224	4.38855e-17
DC3	ZNF331	1.4269e-20	7.01388	0.216	0.307	5.4422e-17
DC3	TRPS1	3.68646e-20	6.19323	0.337	0.268	1.40601e-16
DC3	FMN1	5.67847e-20	8.92222	0.264	0.195	2.16577e-16
DC3	SLC7A71	7.24126e-20	0.638889	0.252	0.199	2.76182e-16
DC3	PSTPIP2	1.92463e-19	1.37051	0.201	0.313	7.34053e-16
DC3	ENSG000002699681	3.04701e-19	0.799751	0.219	0.269	1.16213e-15
DC3	TNFRSF4	3.98975e-19	2.40792	0.456	0.247	1.52169e-15
DC3	MIR99AHG1	4.04719e-19	0.477248	0.171	0.273	1.5436e-15
DC3	MAML2	8.57066e-19	0.579243	0.281	0.225	3.26885e-15
DC3	IL1RAP	2.03351e-18	1.31673	0.117	0.257	7.75579e-15
DC3	PCGF5	6.77135e-18	5.25169	0.324	0.21	2.58259e-14
DC3	ABCA5	8.00702e-18	7.83472	0.37	0.213	3.05388e-14
DC3	DLEU2	3.33558e-17	2.12756	0.424	0.339	1.27219e-13
DC3	LRCH11	3.59408e-17	0.524438	0.256	0.347	1.37078e-13
DC3	WWC21	5.24055e-17	0.864254	0.354	0.226	1.99875e-13
DC3	TRIB21	9.0213e-17	1.51344	0.12	0.257	3.44072e-13
DC3	CCSER2	3.38641e-16	4.20654	0.455	0.361	1.29158e-12
DC3	SNX9	3.6656e-16	7.61649	0.36	0.294	1.39806e-12
DC3	TNFRSF1B	3.69826e-16	2.58674	0.272	0.235	1.41052e-12
DC3	ANXA1	3.60822e-15	16.6476	0.16	0.257	1.37617e-11
DC3	GPR132	6.65959e-15	7.12352	0.32	0.218	2.53997e-11
DC3	BABAM21	9.34271e-15	1.3231	0.351	0.299	3.56331e-11
DC3	LIMA1	1.1872e-14	3.21337	0.281	0.38	4.52797e-11
DC3	DIPK1A	1.38988e-14	7.85982	0.364	0.132	5.30102e-11
DC3	CBLB	1.91325e-14	6.91945	0.258	0.184	7.29714e-11
DC3	SH3PXD2B	2.10746e-14	3.34805	0.269	0.202	8.03786e-11
DC3	MT-CO2	3.87374e-14	1.21435	0.58	0.5	1.47744e-10
DC3	HSP90AB11	6.23127e-14	2.62994	0.588	0.496	2.37661e-10
DC3	ATF5	1.35173e-13	1.17291	0.304	0.269	5.1555e-10
DC3	PSMA1	1.47808e-13	5.5097	0.522	0.444	5.6374e-10
DC3	TYROBP	3.20861e-13	1.85921	0.308	0.254	1.22376e-09
DC3	ANKFN11	7.89769e-13	0.874233	0.285	0.153	3.01218e-09
DC3	RPSA1	8.49359e-13	0.737489	0.615	0.533	3.23946e-09
DC3	MACF1	1.06166e-12	10.3768	0.223	0.299	4.04918e-09
DC3	GYPC	1.2743e-12	5.48135	0.414	0.324	4.86018e-09
DC3	LAP3	2.45379e-12	1.3014	0.421	0.377	9.35876e-09
DC3	ENSG00000236449	2.66475e-12	3.18982	0.283	0.165	1.01633e-08
DC3	MYB	6.52695e-12	8.77247	0.191	0.274	2.48938e-08
DC3	NEK61	8.14444e-12	0.439083	0.571	0.499	3.10629e-08
DC3	MCTP1	1.4979e-11	3.05997	0.268	0.256	5.71297e-08
DC3	LIMD1	1.54083e-11	1.98135	0.283	0.332	5.87674e-08
DC3	RAB11FIP1	2.2532e-11	4.52076	0.242	0.322	8.5937e-08
DC3	NFKBIZ	2.77443e-11	4.04954	0.286	0.225	1.05817e-07
DC3	CXCL161	4.60415e-11	1.76391	0.292	0.243	1.75602e-07
DC3	MT-ATP6	4.76262e-11	0.841582	0.552	0.473	1.81646e-07
DC3	C1QA	6.20035e-11	10.2827	0.307	0.195	2.36481e-07
DC3	C15orf48	1.26678e-10	6.2243	0.281	0.229	4.83151e-07
DC3	PLA2G7	2.37655e-10	1.34828	0.258	0.24	9.06414e-07
DC3	INHBA	3.74416e-10	1.08099	0.391	0.269	1.42802e-06
DC3	CDT1	4.74515e-10	8.28562	0.279	0.385	1.8098e-06
DC3	ENSG000002590351	5.59679e-10	0.811875	0.275	0.168	2.13461e-06
DC3	PAG1	6.89228e-10	10.0876	0.317	0.226	2.62871e-06
DC3	MIR181A1HG	8.8668e-10	1.85307	0.257	0.202	3.3818e-06
DC3	ATP5ME1	1.08553e-09	0.871263	0.555	0.493	4.1402e-06
DC3	L3MBTL4	1.87509e-09	15.3787	0.253	0.165	7.15159e-06
DC3	TNFRSF21	2.48633e-09	3.07388	0.285	0.163	9.48287e-06
DC3	CPM	2.74948e-09	10.3851	0.26	0.247	1.04865e-05
DC3	CST7	3.17944e-09	2.17277	0.279	0.21	1.21264e-05
DC3	CRADD	9.10321e-09	2.51011	0.27	0.212	3.47196e-05
DC3	CPEB4	1.45338e-08	1.9007	0.29	0.281	5.5432e-05
DC3	HIP1	1.88666e-08	7.17617	0.275	0.348	7.19574e-05
DC3	KLRK1-AS1	2.22627e-08	15.1305	0.293	0.239	8.491e-05
DC3	HOMER11	2.89039e-08	1.89053	0.502	0.411	0.000110239
DC3	RPS19	3.41502e-08	0.305853	0.518	0.439	0.000130249
DC3	PRR5L	6.27035e-08	1.07842	0.292	0.075	0.000239151
DC3	RPLP0	7.56987e-08	1.30197	0.608	0.567	0.000288715
DC3	SLC16A61	7.59184e-08	0.477421	0.277	0.26	0.000289553
DC3	CPQ	1.45254e-07	1.29924	0.32	0.297	0.000553998
DC3	BCL2A1	1.63517e-07	2.69786	0.309	0.048	0.000623655
DC3	PRKCE	2.5509e-07	1.96336	0.3	0.231	0.000972915
DC3	ENSG000002306121	2.88579e-07	0.302549	0.289	0.193	0.00110064
DC3	EPB41L21	6.36057e-07	0.384997	0.302	0.283	0.00242592
DC3	SPATS2	8.14534e-07	4.04719	0.359	0.29	0.00310663
DC3	MAPK8	9.41223e-07	5.84718	0.418	0.357	0.00358982
DC3	MAP4K4	2.17659e-06	3.82137	0.378	0.357	0.0083015
DC3	MBNL1	3.1796e-06	1.15957	0.282	0.336	0.012127
DC3	PSD3	3.96969e-06	4.93896	0.264	0.133	0.0151404
DC3	ERGIC1	4.10409e-06	1.93444	0.281	0.21	0.015653
DC3	FHIT	9.98818e-06	0.514123	0.346	0.254	0.0380949
DC3	SRPK2	1.51568e-05	0.611528	0.335	0.308	0.0578082
DC3	LINC01169	2.22753e-05	2.85875	0.283	0.139	0.0849579
DC3	RAP1GAP2	2.93921e-05	6.8751	0.262	0.223	0.112101
DC3	ADGRE5	3.30125e-05	4.56967	0.25	0.24	0.12591
DC3	SLC8A11	3.61131e-05	0.290382	0.383	0.41	0.137735
DC3	LYRM41	5.58283e-05	0.262499	0.512	0.458	0.212929
DC3	IRAK2	7.45988e-05	3.46974	0.326	0.319	0.28452
DC3	IARS1	8.81857e-05	9.85567	0.491	0.546	0.33634
DC3	RETREG11	9.34491e-05	1.67746	0.293	0.164	0.356415
DC3	ABCC3	0.000100751	3.3642	0.32	0.294	0.384264
DC3	RFX7	0.000106268	3.89774	0.247	0.271	0.405308
DC3	GSTP1	0.000109412	1.01818	0.558	0.491	0.417298
DC3	MIR193BHG	0.000128158	2.07892	0.369	0.249	0.488793
DC3	PRKCA	0.000159054	5.38937	0.341	0.297	0.606633
DC3	TBXAS1	0.000176297	4.83789	0.23	0.325	0.672398
DC3	GAB2	0.00018055	0.800938	0.359	0.332	0.688618
DC3	TNFRSF18	0.000185177	10.7835	0.353	0.164	0.706263
DC3	WNT5A	0.000199207	1.88783	0.3	0.288	0.759775
DC3	RANBP1	0.00026835	1.73365	0.495	0.507	1
DC3	TGM2	0.000269547	2.13303	0.255	0.183	1
DC3	AFDN	0.00030334	3.08614	0.386	0.304	1
DC3	DOCK8	0.000343091	2.7084	0.305	0.303	1
DC3	AKAP12	0.000414078	0.975057	0.268	0.125	1
DC3	RPL101	0.000466704	0.749385	0.438	0.397	1
DC3	PDE7A1	0.000579662	0.692364	0.418	0.4	1
DC3	EPOP	0.000588183	5.20012	0.465	0.429	1
DC3	CYP7B1	0.000644409	5.15034	0.313	0.125	1
DC3	MT-ND4	0.000665194	0.294756	0.489	0.44	1
DC3	NEDD4L	0.000680193	6.51741	0.25	0.213	1
DC3	IL2RA	0.000731078	12.6338	0.313	0.085	1
DC3	RIPK2	0.000885905	1.42147	0.383	0.336	1
DC3	ENOSF11	0.000983512	1.4837	0.498	0.47	1
DC3	MB21D2	0.00134088	3.40384	0.275	0.326	1
DC3	STAT4	0.00134146	8.90837	0.3	0.091	1
DC3	LPAR1	0.00139029	3.07525	0.329	0.315	1
DC3	TAFA4	0.0016739	2.26431	0.266	0.255	1
DC3	PLAC8	0.00181868	14.5014	0.258	0.06	1
DC3	IQUB	0.00219633	0.599314	0.307	0.242	1
DC3	ENSG00000285679	0.00222819	5.03047	0.297	0.195	1
DC3	FLT31	0.00228788	0.424702	0.253	0.202	1
DC3	TFEC	0.00233166	10.8591	0.268	0.265	1
DC3	CST31	0.00334953	0.867149	0.282	0.302	1
DC3	ICAM1	0.00377176	4.8631	0.343	0.367	1
DC3	CD226	0.00411925	4.06773	0.268	0.154	1
DC3	ENSG000002872911	0.00415946	0.649676	0.333	0.291	1
DC3	MARCKSL1	0.0043468	3.2876	0.418	0.447	1
DC3	PRELID2	0.00755164	0.479563	0.276	0.215	1
DC3	ENTPD1-AS1	0.00797335	1.10664	0.364	0.316	1
DC3	BATF31	0.00806337	0.412517	0.391	0.436	1
DC3	COA61	0.00958226	0.667505	0.305	0.302	1
DC4	CCL5	7.46773e-211	1.17492	0.422	0.068	2.84819e-207
DC4	KLF12	8.98719e-200	2.3029	0.496	0.108	3.42771e-196
DC4	CARD11	2.37214e-197	13.2071	0.468	0.143	9.04733e-194
DC4	TPT1	5.02843e-190	0.926511	0.637	0.233	1.91784e-186
DC4	FAM153B	9.69154e-177	1.29221	0.391	0.099	3.69635e-173
DC4	ENSG000002513091	4.88565e-173	2.48947	0.548	0.198	1.86339e-169
DC4	GNG2	1.71814e-169	6.91362	0.385	0.076	6.55299e-166
DC4	ENSG00000291230	2.35738e-168	2.12755	0.394	0.119	8.99105e-165
DC4	SP140	5.95035e-163	0.550205	0.306	0.075	2.26946e-159
DC4	ANGPTL11	1.10044e-159	1.53729	0.492	0.163	4.19707e-156
DC4	TTC9	1.79629e-159	1.19925	0.306	0.063	6.85105e-156
DC4	GPR171	3.81418e-156	3.59011	0.556	0.236	1.45473e-152
DC4	PKIG	6.28206e-149	2.97449	0.322	0.081	2.39598e-145
DC4	FBLN71	9.17511e-149	1.06746	0.502	0.181	3.49939e-145
DC4	GZMM	3.14963e-148	13.7918	0.487	0.166	1.20127e-144
DC4	LINC01891	1.03707e-145	12.8485	0.489	0.148	3.9554e-142
DC4	PCED1B	2.31896e-143	1.66254	0.282	0.093	8.84452e-140
DC4	HRK	9.24439e-141	2.19017	0.424	0.151	3.52581e-137
DC4	LINC01725	1.9069e-139	1.37617	0.257	0.091	7.27292e-136
DC4	CLIC5	1.46823e-138	10.353	0.468	0.143	5.59982e-135
DC4	ENSG00000260618	2.52688e-138	9.9728	0.464	0.153	9.63752e-135
DC4	CTNNAL1	1.48003e-136	12.7511	0.733	0.313	5.64483e-133
DC4	RALGPS2	5.15363e-134	6.5695	0.411	0.094	1.9656e-130
DC4	GNG7	2.65658e-132	3.97776	0.329	0.11	1.01322e-128
DC4	ENSG00000288563	2.04383e-131	7.16405	0.045	0.252	7.79518e-128
DC4	ZNF507	1.47088e-129	1.02091	0.311	0.107	5.60993e-126
DC4	IGSF6	3.72288e-128	5.19152	0.548	0.171	1.41991e-124
DC4	ATXN1	7.89076e-128	14.9803	0.654	0.336	3.00954e-124
DC4	CD7	6.18523e-125	19.3054	0.539	0.233	2.35904e-121
DC4	DPYD	2.64233e-124	12.3149	0.591	0.264	1.00778e-120
DC4	ENSG00000236213	1.04695e-122	5.74392	0.3	0.102	3.99306e-119
DC4	TAFA1	3.60687e-122	8.79442	0.351	0.108	1.37566e-118
DC4	ETS1	4.86259e-120	3.66816	0.343	0.16	1.85459e-116
DC4	KIF5C	1.40308e-118	11.2533	0.403	0.136	5.35136e-115
DC4	LGALS31	1.3855e-115	1.01462	0.547	0.206	5.28429e-112
DC4	NECTIN3	2.03671e-115	2.42746	0.371	0.127	7.76799e-112
DC4	ITGB2	8.19909e-115	3.84964	0.563	0.231	3.12713e-111
DC4	SYNE2	3.89483e-112	3.12789	0.375	0.163	1.48549e-108
DC4	PRKCQ	2.53517e-110	8.61106	0.417	0.201	9.66915e-107
DC4	CD631	2.76996e-109	2.34643	0.559	0.253	1.05646e-105
DC4	LGALS11	2.9442e-109	3.11109	0.539	0.198	1.12292e-105
DC4	LINC02397	1.86756e-106	2.29898	0.411	0.147	7.12289e-103
DC4	IFNG-AS1	1.95433e-106	1.56032	0.269	0.11	7.45383e-103
DC4	CYFIP2	2.93374e-105	9.65028	0.283	0.149	1.11893e-101
DC4	HLA-DQA1	4.30745e-98	4.0345	0.363	0.146	1.64286e-94
DC4	MRC1	5.37069e-97	4.93797	0.625	0.201	2.04838e-93
DC4	OSBPL10	7.77213e-97	3.25927	0.3	0.09	2.96429e-93
DC4	PDE9A	8.07924e-97	1.15961	0.361	0.123	3.08142e-93
DC4	CD9	1.13831e-90	6.15138	0.515	0.189	4.34152e-87
DC4	IL1R1	1.84826e-90	10.7877	0.576	0.26	7.04925e-87
DC4	PKIA-AS1	2.42368e-90	10.2991	0.396	0.142	9.24391e-87
DC4	PKIA	1.84736e-89	2.32696	0.306	0.137	7.04585e-86
DC4	CYP1B1	3.27952e-89	4.91072	0.572	0.288	1.25081e-85
DC4	LINC01483	5.37725e-88	4.77837	0.311	0.045	2.05088e-84
DC4	TYROBP1	9.66657e-86	2.02838	0.496	0.219	3.68683e-82
DC4	HOPX	6.32534e-85	1.42601	0.281	0.101	2.41249e-81
DC4	SDC2	9.16076e-85	5.36233	0.571	0.285	3.49392e-81
DC4	PLOD21	3.16048e-84	2.30597	0.095	0.287	1.20541e-80
DC4	ARHGAP10	1.78141e-83	2.91522	0.705	0.462	6.79428e-80
DC4	S100A10	3.17131e-83	5.72078	0.499	0.224	1.20954e-79
DC4	ANKRD55	1.7141e-80	4.83723	0.25	0.079	6.5376e-77
DC4	SCX	1.54596e-79	2.215	0.293	0.146	5.8963e-76
DC4	PPP2R2B	1.4006e-76	1.77364	0.42	0.092	5.34187e-73
DC4	ANTXR2	2.94874e-74	7.90394	0.563	0.267	1.12465e-70
DC4	CTSB	2.09063e-72	5.66543	0.495	0.214	7.97367e-69
DC4	F2R	1.21932e-71	11.8983	0.319	0.107	4.6505e-68
DC4	FCGR2B	8.73444e-70	7.33488	0.621	0.258	3.33132e-66
DC4	RASGRP1	3.81152e-69	2.83472	0.258	0.091	1.45371e-65
DC4	GK	6.22683e-68	4.28796	0.54	0.254	2.37491e-64
DC4	FNIP2	9.59608e-68	6.1971	0.542	0.262	3.65995e-64
DC4	S100A111	2.80086e-67	3.37343	0.517	0.272	1.06825e-63
DC4	SAMHD1	5.08136e-67	7.12204	0.472	0.226	1.93803e-63
DC4	IL6ST	1.08991e-66	5.71762	0.647	0.365	4.15693e-63
DC4	SLC44A5	1.52178e-66	1.29014	0.306	0.107	5.80407e-63
DC4	CTSC	1.48004e-65	4.09265	0.63	0.328	5.64486e-62
DC4	ENSG00000226281	1.85484e-64	8.48139	0.494	0.197	7.07437e-61
DC4	ATP2B4	1.0496e-62	5.77012	0.302	0.072	4.00319e-59
DC4	CD44	4.2068e-61	4.15985	0.532	0.299	1.60447e-57
DC4	SLC38A6	4.9753e-61	4.22031	0.443	0.191	1.89758e-57
DC4	LYZ	7.24187e-61	16.8085	0.466	0.157	2.76205e-57
DC4	ITPR2	2.48223e-60	15.5815	0.543	0.292	9.46721e-57
DC4	PDGFC	3.70077e-58	12.414	0.621	0.347	1.41147e-54
DC4	TMEM1231	1.07765e-57	0.831011	0.711	0.504	4.11014e-54
DC4	EMP1	9.81054e-57	3.94923	0.503	0.209	3.74174e-53
DC4	EGR2	3.55861e-56	3.68124	0.488	0.259	1.35725e-52
DC4	MAP4K3	3.87829e-56	5.75479	0.506	0.217	1.47918e-52
DC4	CLEC10A	4.58961e-56	4.13216	0.344	0.177	1.75048e-52
DC4	ENSG000002577641	8.56696e-55	3.7749	0.444	0.163	3.26744e-51
DC4	TIAM1	5.43019e-54	2.50295	0.557	0.338	2.07107e-50
DC4	DENND4C	8.46087e-53	4.09699	0.366	0.153	3.22697e-49
DC4	FGL2	4.01034e-52	2.78882	0.405	0.18	1.52955e-48
DC4	ARHGAP26	7.60249e-52	0.975231	0.604	0.384	2.89959e-48
DC4	SPN	1.67742e-50	11.9664	0.6	0.283	6.3977e-47
DC4	MTSS1	4.3594e-50	10.6392	0.49	0.235	1.66268e-46
DC4	LY86-AS1	9.97141e-50	14.2448	0.443	0.192	3.8031e-46
DC4	P2RY6	1.36821e-49	4.05752	0.381	0.148	5.21835e-46
DC4	CD36	5.48277e-49	5.16657	0.417	0.19	2.09113e-45
DC4	PIK3CD	6.16991e-49	4.71624	0.506	0.211	2.3532e-45
DC4	UTRN	1.72212e-48	10.1341	0.491	0.258	6.56817e-45
DC4	S100A6	2.06367e-48	5.31677	0.414	0.164	7.87083e-45
DC4	UBTD2	5.14532e-47	3.89166	0.414	0.189	1.96243e-43
DC4	LINC02244	2.54185e-45	2.65019	0.383	0.119	9.69462e-42
DC4	NEAT1	7.44376e-45	11.6015	0.457	0.256	2.83905e-41
DC4	RNF24	7.8758e-44	4.44656	0.574	0.362	3.00383e-40
DC4	FRMPD3	7.24604e-43	9.68409	0.386	0.17	2.76364e-39
DC4	HLA-DPA11	7.96885e-43	2.09486	0.293	0.236	3.03932e-39
DC4	ENSG00000227486	6.07118e-42	6.51738	0.36	0.124	2.31555e-38
DC4	PIK3R5	3.36762e-41	3.5129	0.494	0.305	1.28441e-37
DC4	RBM47	7.61407e-41	4.80634	0.501	0.326	2.904e-37
DC4	RPL102	1.27088e-40	0.258289	0.555	0.376	4.84713e-37
DC4	LIMA11	2.63198e-40	0.855202	0.209	0.389	1.00384e-36
DC4	CCND3	6.86727e-40	3.56214	0.368	0.133	2.61918e-36
DC4	PRKN	7.79367e-40	13.691	0.355	0.102	2.97251e-36
DC4	ENSG00000238280	1.26341e-39	12.8896	0.473	0.255	4.81863e-36
DC4	PPBP1	2.64906e-39	0.637239	0.17	0.257	1.01035e-35
DC4	ENSG00000242880	4.94125e-39	3.02758	0.3	0.081	1.88459e-35
DC4	SORL1	2.54815e-38	8.09314	0.39	0.171	9.71864e-35
DC4	APBB1IP	2.76594e-38	5.29752	0.477	0.248	1.05493e-34
DC4	H1-2	8.69338e-38	2.50454	0.351	0.145	3.31565e-34
DC4	SH3BGRL31	2.01134e-37	0.289541	0.444	0.302	7.67126e-34
DC4	TNFRSF41	2.11838e-37	0.67046	0.369	0.278	8.0795e-34
DC4	ZFP36L11	3.13185e-37	0.560573	0.461	0.256	1.19449e-33
DC4	ST6GAL1	1.26512e-36	5.00233	0.357	0.192	4.82515e-33
DC4	TNFRSF1B1	1.67667e-36	0.498394	0.431	0.205	6.39483e-33
DC4	ARRDC4	4.03932e-36	8.05519	0.535	0.31	1.5406e-32
DC4	KMO	6.05066e-35	2.76509	0.451	0.175	2.30772e-31
DC4	CD741	9.7912e-35	0.618729	0.454	0.31	3.73436e-31
DC4	MYO1E	1.16823e-33	5.82422	0.489	0.284	4.45565e-30
DC4	ENSG00000251034	1.24569e-33	15.5413	0.444	0.251	4.75105e-30
DC4	CD200R1	4.47944e-33	12.2958	0.433	0.127	1.70846e-29
DC4	OPRM1	1.16791e-32	11.1468	0.41	0.134	4.45439e-29
DC4	VIM1	2.59274e-32	1.48481	0.416	0.28	9.88873e-29
DC4	RNF213	3.32748e-32	4.19716	0.465	0.272	1.2691e-28
DC4	ANKRD22	1.07663e-31	2.03176	0.283	0.187	4.10626e-28
DC4	SEPTIN91	2.18073e-31	0.68136	0.453	0.264	8.3173e-28
DC4	MNDA	4.33997e-31	4.21339	0.414	0.155	1.65527e-27
DC4	FCER2	4.74178e-31	3.46564	0.431	0.176	1.80852e-27
DC4	TIPARP	8.67363e-31	3.1252	0.507	0.291	3.30812e-27
DC4	ENSG00000226571	2.55653e-30	2.75212	0.33	0.108	9.75061e-27
DC4	ENSG00000249426	4.32364e-30	6.22612	0.226	0.297	1.64904e-26
DC4	HLA-DMB	4.97304e-30	2.5932	0.369	0.133	1.89672e-26
DC4	ARL4C	7.65194e-30	2.28213	0.551	0.301	2.91845e-26
DC4	OLR11	1.10632e-29	1.7965	0.464	0.216	4.2195e-26
DC4	SMO	4.77399e-29	9.99998	0.359	0.087	1.8208e-25
DC4	SRGAP1	8.83289e-29	0.41442	0.405	0.156	3.36886e-25
DC4	SYNPO2	1.18819e-28	0.825246	0.307	0.112	4.53174e-25
DC4	GSTP11	1.67976e-28	1.09278	0.355	0.536	6.40661e-25
DC4	CD209	5.23236e-28	2.65916	0.351	0.038	1.99562e-24
DC4	MAP4K3-DT	8.65447e-28	4.65888	0.422	0.192	3.30081e-24
DC4	RPS4X1	1.07342e-27	2.88567	0.39	0.552	4.09402e-24
DC4	RIN2	4.17947e-27	3.22172	0.464	0.26	1.59405e-23
DC4	AQP3	4.27767e-26	4.96742	0.352	0.059	1.6315e-22
DC4	SRGN	8.47281e-26	1.77135	0.535	0.407	3.23153e-22
DC4	CREBRF	8.51393e-26	7.93812	0.427	0.219	3.24721e-22
DC4	SLA	1.2111e-25	3.1029	0.59	0.346	4.61913e-22
DC4	FKBP5	1.215e-25	0.998178	0.628	0.437	4.63401e-22
DC4	CCR1	1.37744e-25	4.70193	0.43	0.2	5.25355e-22
DC4	BHLHE41	1.80903e-25	0.914351	0.369	0.098	6.89963e-22
DC4	CLIP2	3.6387e-25	4.7205	0.426	0.21	1.3878e-21
DC4	TTC39C1	6.3272e-25	1.19895	0.4	0.244	2.41319e-21
DC4	EVL	8.07127e-25	3.95609	0.447	0.266	3.07838e-21
DC4	JAML	1.71674e-24	4.43219	0.337	0.208	6.54764e-21
DC4	APBA11	1.91641e-24	0.499801	0.18	0.272	7.30917e-21
DC4	APOL4	2.93323e-24	3.41861	0.27	0.071	1.11873e-20
DC4	ACSL1	2.97501e-24	4.37484	0.294	0.344	1.13467e-20
DC4	MEF2A	3.03629e-24	2.07059	0.454	0.276	1.15804e-20
DC4	LRRC17	3.64779e-24	2.24856	0.289	0.051	1.39127e-20
DC4	GCLM1	3.75344e-24	0.461887	0.238	0.355	1.43156e-20
DC4	ZFP36L2	7.21365e-24	2.08405	0.392	0.205	2.75128e-20
DC4	SERPINE1	1.26072e-23	4.49337	0.46	0.22	4.80838e-20
DC4	NCOA1	1.5725e-23	5.73381	0.287	0.172	5.99752e-20
DC4	SOAT11	2.16367e-23	1.29938	0.521	0.333	8.25224e-20
DC4	DENND5B	2.25889e-23	2.90945	0.348	0.107	8.61542e-20
DC4	WWOX	2.6939e-23	4.11574	0.212	0.296	1.02745e-19
DC4	SLC44A1	6.14479e-23	4.35627	0.535	0.4	2.34362e-19
DC4	PLXDC2	8.048e-23	10.4464	0.443	0.289	3.06951e-19
DC4	PARP14	1.08229e-22	1.0622	0.48	0.286	4.12787e-19
DC4	JAK2	1.55314e-22	2.35237	0.476	0.298	5.92366e-19
DC4	IKZF1	2.38641e-22	1.92352	0.47	0.311	9.10177e-19
DC4	TMEM176A	5.6145e-22	2.45058	0.26	0.179	2.14137e-18
DC4	CPQ1	6.82727e-22	2.74598	0.436	0.275	2.60392e-18
DC4	CDKN1A	8.38948e-22	1.50385	0.614	0.488	3.19975e-18
DC4	CNKSR3	8.40841e-22	0.428865	0.299	0.111	3.20697e-18
DC4	LPAR6	9.66711e-22	2.37621	0.343	0.143	3.68704e-18
DC4	PPP3CA	1.0131e-21	1.76518	0.44	0.27	3.86396e-18
DC4	PLA2G71	1.40133e-21	2.45601	0.436	0.205	5.34467e-18
DC4	AAK11	2.18781e-21	2.1963	0.421	0.273	8.34432e-18
DC4	GRIK2	3.24516e-21	2.21075	0.309	0.084	1.2377e-17
DC4	FKBP1A	4.06762e-21	4.08441	0.64	0.543	1.55139e-17
DC4	BCAS3	7.25615e-21	7.49128	0.425	0.243	2.76749e-17
DC4	ALDH1A21	1.10293e-20	1.48672	0.245	0.306	4.20656e-17
DC4	RNF19B	1.42897e-20	5.14606	0.532	0.334	5.4501e-17
DC4	ZBTB20	1.64373e-20	5.09565	0.387	0.201	6.26921e-17
DC4	MGAT4A	2.44152e-20	6.52058	0.364	0.173	9.31197e-17
DC4	CIITA	2.53034e-20	12.6591	0.422	0.247	9.65072e-17
DC4	P3H21	6.4571e-20	1.40392	0.15	0.295	2.46274e-16
DC4	HOMER2	8.69304e-20	4.56407	0.255	0.316	3.31553e-16
DC4	PTGFRN	9.29697e-20	0.952631	0.306	0.16	3.54587e-16
DC4	FHAD11	1.30067e-19	0.78192	0.231	0.254	4.96077e-16
DC4	IER31	3.21407e-19	1.17411	0.578	0.433	1.22585e-15
DC4	MBNL11	3.54585e-19	1.28393	0.448	0.299	1.35239e-15
DC4	POU2F2	4.47328e-19	4.60455	0.363	0.122	1.70611e-15
DC4	SLC12A2-DT	7.11769e-19	1.95527	0.232	0.316	2.71469e-15
DC4	NFXL1	1.50039e-18	5.3751	0.487	0.238	5.72247e-15
DC4	FAR2	3.07867e-18	8.57165	0.427	0.206	1.1742e-14
DC4	ENSG00000289331	3.48777e-18	0.255641	0.28	0.157	1.33023e-14
DC4	DENND1B	2.46781e-17	6.65374	0.441	0.26	9.41223e-14
DC4	SUCNR1	2.97628e-17	1.67652	0.268	0.305	1.13515e-13
DC4	PLIN21	7.78264e-17	0.524067	0.376	0.224	2.9683e-13
DC4	PALLD	7.96611e-17	3.95333	0.412	0.172	3.03827e-13
DC4	RCBTB2	9.18846e-17	7.34317	0.402	0.227	3.50448e-13
DC4	LITAF	9.41346e-17	1.34033	0.468	0.322	3.5903e-13
DC4	ADCY91	2.04824e-16	1.34894	0.464	0.322	7.81201e-13
DC4	ADD3	2.18507e-16	8.93462	0.334	0.099	8.33386e-13
DC4	SLC41A21	2.20898e-16	0.550842	0.273	0.323	8.42505e-13
DC4	DOCK81	2.50761e-16	1.32358	0.45	0.273	9.56401e-13
DC4	HMGA2-AS1	3.25612e-16	2.93092	0.262	0.274	1.24188e-12
DC4	GZMB	6.26495e-16	3.65765	0.284	0.182	2.38945e-12
DC4	PTPRJ	6.56949e-16	4.28374	0.384	0.269	2.5056e-12
DC4	DISC11	9.91739e-16	2.14117	0.374	0.215	3.78249e-12
DC4	FUCA1	1.19389e-15	0.622977	0.381	0.177	4.5535e-12
DC4	FFAR21	1.67032e-15	2.52416	0.223	0.265	6.37061e-12
DC4	FRY	2.48344e-15	8.75531	0.414	0.227	9.47183e-12
DC4	DTNA	3.01208e-15	6.53654	0.487	0.355	1.14881e-11
DC4	ELL2	3.08689e-15	2.92208	0.426	0.479	1.17734e-11
DC4	GAB1	4.09897e-15	4.21722	0.344	0.158	1.56335e-11
DC4	CCR2	7.81649e-15	7.32594	0.325	0.089	2.98121e-11
DC4	MRPS6	1.16913e-14	8.50165	0.454	0.329	4.45907e-11
DC4	ATP13A31	1.18773e-14	1.58281	0.314	0.243	4.53e-11
DC4	MAF	1.23889e-14	3.65823	0.297	0.353	4.72512e-11
DC4	SLC8A12	1.61167e-14	1.06358	0.355	0.414	6.14691e-11
DC4	NRIR	2.11277e-14	4.51516	0.25	0.258	8.05809e-11
DC4	ZNF804A	2.25871e-14	4.95368	0.443	0.308	8.61472e-11
DC4	ARHGAP181	2.77152e-14	1.53349	0.411	0.283	1.05706e-10
DC4	KCNMA1	3.19821e-14	13.0765	0.255	0.283	1.2198e-10
DC4	ENSG00000286044	4.12444e-14	2.13275	0.257	0.052	1.57306e-10
DC4	ADK	5.10483e-14	3.76143	0.483	0.352	1.94698e-10
DC4	HLA-DRA	5.86353e-14	10.9148	0.38	0.306	2.23635e-10
DC4	EREG	1.206e-13	5.66464	0.265	0.208	4.59967e-10
DC4	TRIM7-AS2	1.5821e-13	2.21106	0.311	0.102	6.03415e-10
DC4	SIPA1L11	1.60165e-13	1.03869	0.362	0.386	6.10871e-10
DC4	PBX3	2.68085e-13	6.16167	0.459	0.303	1.02248e-09
DC4	MBOAT1	3.96195e-13	0.497357	0.253	0.125	1.51109e-09
DC4	TSPAN33	1.20853e-12	1.55133	0.283	0.128	4.60932e-09
DC4	PPARGC1B	1.50491e-12	4.09515	0.335	0.198	5.73971e-09
DC4	CCL24	1.68988e-12	4.30284	0.351	0.18	6.44521e-09
DC4	NEK62	1.69251e-12	0.595629	0.634	0.491	6.45525e-09
DC4	CIR1	2.97899e-12	6.58135	0.408	0.251	1.13619e-08
DC4	AFF1	5.74799e-12	2.74358	0.46	0.342	2.19228e-08
DC4	ENSG00000249171	1.37224e-11	11.8947	0.351	0.253	5.23372e-08
DC4	ENSG00000270792	2.06938e-11	2.78116	0.255	0.185	7.89263e-08
DC4	SULF21	2.82901e-11	2.40781	0.267	0.282	1.07898e-07
DC4	FAM238A	2.89402e-11	2.54788	0.285	0.05	1.10378e-07
DC4	SRPK21	3.88194e-11	2.80435	0.417	0.293	1.48057e-07
DC4	ENSG00000273321	4.09266e-11	3.98366	0.278	0.035	1.56094e-07
DC4	CPVL	4.40188e-11	3.74575	0.31	0.147	1.67888e-07
DC4	S100A8	4.82613e-11	4.06498	0.317	0.16	1.84069e-07
DC4	ITSN1	5.18133e-11	4.23959	0.426	0.289	1.97616e-07
DC4	IFI16	5.18439e-11	1.99682	0.417	0.225	1.97733e-07
DC4	PCSK5	5.39022e-11	7.50529	0.426	0.228	2.05583e-07
DC4	SPRED1	5.82489e-11	8.5105	0.506	0.387	2.22161e-07
DC4	UCK21	6.63958e-11	1.65693	0.54	0.601	2.53234e-07
DC4	IQGAP2	6.9021e-11	2.0898	0.4	0.267	2.63246e-07
DC4	SNX10	8.07899e-11	4.96652	0.354	0.171	3.08133e-07
DC4	GPRIN3	1.25368e-10	5.3031	0.324	0.155	4.78152e-07
DC4	CD1091	1.44238e-10	0.445028	0.436	0.263	5.50123e-07
DC4	SLC38A4-AS1	1.47986e-10	5.31367	0.298	0.088	5.6442e-07
DC4	NR6A1	1.6518e-10	8.95527	0.294	0.272	6.29997e-07
DC4	IPCEF1	2.49873e-10	5.39613	0.325	0.123	9.53017e-07
DC4	TMEM117	3.67505e-10	2.8116	0.399	0.267	1.40166e-06
DC4	PCCA	3.84105e-10	1.32633	0.205	0.252	1.46498e-06
DC4	CORO2A	4.24639e-10	9.32964	0.271	0.067	1.61957e-06
DC4	CRIP2	4.57927e-10	2.96704	0.28	0.075	1.74653e-06
DC4	SGK1	4.61645e-10	4.95461	0.376	0.17	1.76072e-06
DC4	HIBADH	7.43137e-10	6.24401	0.397	0.254	2.83432e-06
DC4	ENSG00000234261	8.34744e-10	3.55739	0.262	0.219	3.18371e-06
DC4	IQUB1	8.42357e-10	3.0755	0.099	0.289	3.21275e-06
DC4	SEMA6B	9.61973e-10	4.34119	0.327	0.183	3.66896e-06
DC4	PSTPIP21	1.29994e-09	2.22377	0.431	0.259	4.95799e-06
DC4	PDE4DIP	1.39557e-09	4.31238	0.381	0.194	5.32272e-06
DC4	RHBDD2	1.50409e-09	1.41617	0.394	0.217	5.73661e-06
DC4	SSPN	1.85438e-09	4.0562	0.309	0.13	7.07262e-06
DC4	PRR16	2.26502e-09	1.33076	0.299	0.13	8.63878e-06
DC4	PTAFR1	2.38347e-09	1.952	0.388	0.21	9.09057e-06
DC4	RTN1	2.60216e-09	6.01422	0.43	0.256	9.92466e-06
DC4	TMEM273	2.95245e-09	10.5599	0.417	0.19	1.12607e-05
DC4	TAOK3	3.25142e-09	5.55731	0.367	0.238	1.24009e-05
DC4	HMGN5	3.30927e-09	18.395	0.352	0.142	1.26216e-05
DC4	PLCB1	3.66551e-09	4.0774	0.406	0.47	1.39802e-05
DC4	EGILA	3.75267e-09	7.22093	0.278	0.275	1.43127e-05
DC4	ABCC31	4.55548e-09	0.323675	0.42	0.275	1.73746e-05
DC4	TNS1	4.82379e-09	1.58882	0.266	0.217	1.83979e-05
DC4	OLIG1	4.94718e-09	4.2715	0.263	0.215	1.88685e-05
DC4	IRF4	5.79839e-09	6.06027	0.526	0.559	2.21151e-05
DC4	KCNJ51	7.0636e-09	0.729267	0.253	0.196	2.69406e-05
DC4	OXR1-AS1	7.41603e-09	2.01101	0.311	0.109	2.82847e-05
DC4	MEF2C	7.56988e-09	5.34141	0.258	0.193	2.88715e-05
DC4	SLC16A7	7.8331e-09	1.31399	0.397	0.182	2.98755e-05
DC4	MS4A6A	8.80249e-09	12.8617	0.342	0.133	3.35727e-05
DC4	DMXL11	8.83972e-09	3.4958	0.407	0.249	3.37147e-05
DC4	ATG7	9.97968e-09	10.6213	0.3	0.305	3.80625e-05
DC4	SLC39A8	1.34099e-08	4.53683	0.348	0.366	5.11453e-05
DC4	CTTNBP2	1.49849e-08	3.34457	0.296	0.244	5.71523e-05
DC4	DIAPH2	1.83921e-08	3.44357	0.468	0.354	7.01475e-05
DC4	HS2ST11	1.92597e-08	1.54287	0.365	0.262	7.34563e-05
DC4	RPS6KA5	2.29871e-08	0.767317	0.31	0.159	8.76728e-05
DC4	LINC02245	2.82071e-08	10.0507	0.277	0.141	0.000107582
DC4	MAP3K5	2.90537e-08	1.09138	0.391	0.293	0.000110811
DC4	ABCA1	3.45681e-08	9.9216	0.266	0.22	0.000131843
DC4	CRIM1	3.6371e-08	8.78225	0.374	0.198	0.000138719
DC4	TXNIP	6.31242e-08	3.14198	0.337	0.149	0.000240756
DC4	ENSG00000290853	6.54299e-08	4.29482	0.174	0.273	0.00024955
DC4	SH3BP5	7.36436e-08	7.80862	0.387	0.196	0.000280877
DC4	CLEC4A	7.90842e-08	3.31059	0.643	0.527	0.000301627
DC4	COL24A1	8.71786e-08	4.08965	0.276	0.111	0.000332499
DC4	EIF2AK2	9.25714e-08	6.09628	0.36	0.182	0.000353067
DC4	LY6E	9.45066e-08	2.43088	0.351	0.182	0.000360448
DC4	MRTFB1	9.82952e-08	2.8691	0.378	0.238	0.000374898
DC4	LYPLAL1-AS1	1.01324e-07	2.22539	0.306	0.124	0.000386451
DC4	ARHGAP251	1.0329e-07	2.96587	0.42	0.294	0.00039395
DC4	H2AZ1-DT	1.18879e-07	2.03017	0.288	0.086	0.000453405
DC4	DOCK41	1.76631e-07	1.28142	0.401	0.293	0.000673672
DC4	NIPAL11	1.93971e-07	0.767769	0.277	0.213	0.000739805
DC4	FAM168A	2.15856e-07	3.37051	0.297	0.188	0.000823275
DC4	PHF21A	2.24322e-07	4.95302	0.401	0.252	0.000855563
DC4	CYP27A1	2.52584e-07	9.12003	0.372	0.203	0.000963356
DC4	MSC-AS11	2.65402e-07	1.55794	0.483	0.506	0.00101224
DC4	ZSWIM6	2.71291e-07	3.49057	0.537	0.47	0.0010347
DC4	CLEC12A	2.96511e-07	2.14348	0.363	0.213	0.00113089
DC4	ZNF704	3.31745e-07	3.1954	0.455	0.248	0.00126528
DC4	CTSD	3.86503e-07	10.3176	0.397	0.312	0.00147412
DC4	LINC01655	6.0182e-07	3.38219	0.268	0.21	0.00229534
DC4	MCEMP1	7.83107e-07	13.4806	0.269	0.055	0.00298677
DC4	RUSC2	9.20792e-07	0.73919	0.303	0.159	0.0035119
DC4	MT-CO1	9.54753e-07	0.684629	0.506	0.456	0.00364143
DC4	KLRD1	9.55221e-07	3.35903	0.353	0.136	0.00364321
DC4	ENSG00000290149	9.80283e-07	12.9514	0.315	0.126	0.0037388
DC4	DPYSL2	1.16747e-06	0.809699	0.652	0.591	0.00445274
DC4	GAB21	1.20541e-06	1.90604	0.426	0.32	0.00459742
DC4	PMEL	1.50132e-06	1.45955	0.314	0.072	0.00572602
DC4	LRMDA1	1.89574e-06	2.56848	0.391	0.421	0.00723037
DC4	LINC02715	3.03587e-06	6.14631	0.261	0.199	0.0115788
DC4	NTSR1	4.10365e-06	6.8828	0.26	0.212	0.0156513
DC4	ARHGAP24	4.25585e-06	16.2002	0.382	0.231	0.0162318
DC4	TPRG1	4.36255e-06	6.86521	0.297	0.115	0.0166387
DC4	MYOF	4.3854e-06	1.54293	0.382	0.224	0.0167259
DC4	SCARB1	4.45997e-06	5.68951	0.462	0.474	0.0170103
DC4	ABCB10	4.92543e-06	3.10723	0.443	0.287	0.0187856
DC4	GFOD1	5.37462e-06	7.5606	0.257	0.24	0.0204988
DC4	BNC2	5.67385e-06	4.25345	0.293	0.117	0.0216401
DC4	CAPG	5.95321e-06	0.622473	0.383	0.187	0.0227055
DC4	ENSG00000257252	6.24098e-06	0.470037	0.276	0.122	0.0238031
DC4	TMEM51	6.64285e-06	5.60177	0.372	0.205	0.0253358
DC4	PID1	6.985e-06	7.06783	0.254	0.156	0.0266408
DC4	CDA1	7.41272e-06	1.51941	0.322	0.163	0.0282721
DC4	BCL11A	8.2434e-06	6.99268	0.415	0.231	0.0314403
DC4	FN1	8.2471e-06	0.322953	0.3	0.107	0.0314544
DC4	MAP3K8	8.48783e-06	1.38611	0.481	0.339	0.0323726
DC4	HSPB1	8.51037e-06	2.22802	0.45	0.514	0.0324585
DC4	DPYSL3	9.63491e-06	4.84251	0.323	0.098	0.0367475
DC4	IRAK3	1.01432e-05	4.42881	0.402	0.278	0.038686
DC4	PARP9	1.03442e-05	1.04891	0.308	0.139	0.0394528
DC4	CD84	1.05016e-05	6.27822	0.368	0.172	0.040053
DC4	ENSG00000286533	1.10926e-05	12.9775	0.276	0.21	0.0423071
DC4	GALM	1.2138e-05	6.21618	0.261	0.071	0.0462945
DC4	DNAJC1	1.56528e-05	0.396538	0.483	0.37	0.0596999
DC4	IFI6	1.90678e-05	3.51335	0.329	0.15	0.0727245
DC4	MTUS1	2.18457e-05	7.76342	0.353	0.233	0.0833194
DC4	PLAU	2.43407e-05	2.33886	0.312	0.259	0.0928352
DC4	DUSP6	2.78788e-05	3.76222	0.278	0.175	0.10633
DC4	ZFHX3	3.21599e-05	2.70178	0.253	0.182	0.122658
DC4	SLC7A81	3.72783e-05	1.79925	0.259	0.234	0.142179
DC4	PKP4	3.87848e-05	1.47456	0.38	0.361	0.147925
DC4	GPNMB	4.41379e-05	8.85195	0.356	0.189	0.168342
DC4	LIX1-AS1	4.4906e-05	5.39621	0.237	0.303	0.171271
DC4	NHSL11	4.58886e-05	0.552948	0.391	0.244	0.175019
DC4	PIK3AP1	4.71408e-05	8.80677	0.375	0.213	0.179795
DC4	CEBPB	4.90513e-05	9.3643	0.341	0.198	0.187082
DC4	SNX8	5.2899e-05	4.9059	0.666	0.594	0.201757
DC4	TAFA41	5.70354e-05	1.20933	0.354	0.238	0.217533
DC4	ZFP36	6.25706e-05	1.15003	0.329	0.196	0.238644
DC4	LRRK2	6.43109e-05	0.273988	0.291	0.175	0.245282
DC4	RGL1	8.52848e-05	5.17581	0.454	0.459	0.325276
DC4	CPED1	0.00010104	18.3849	0.363	0.254	0.385366
DC4	AHCYL2	0.000108119	0.401465	0.363	0.341	0.412367
DC4	TLR2	0.000125294	5.6797	0.272	0.205	0.477872
DC4	LINC00278	0.000164469	6.27109	0.288	0.259	0.627283
DC4	HIF1A	0.000173296	3.41709	0.5	0.407	0.66095
DC4	CXCL11	0.000212021	0.360209	0.329	0.326	0.808648
DC4	F13A1	0.000282768	3.93181	0.394	0.297	1
DC4	LDLRAD3	0.000314152	4.44794	0.337	0.372	1
DC4	SCIMP	0.000316545	8.17546	0.312	0.271	1
DC4	EPSTI11	0.000394357	0.831821	0.279	0.205	1
DC4	MID2	0.000396328	2.28379	0.26	0.055	1
DC4	FGD41	0.000448288	1.35525	0.323	0.274	1
DC4	MAP3K7CL	0.000500048	2.41661	0.351	0.154	1
DC4	SLAMF7	0.000616787	1.28337	0.338	0.167	1
DC4	MCUB	0.000642451	5.03442	0.282	0.164	1
DC4	TGFBI	0.000654844	11.2154	0.324	0.178	1
DC4	LINC02542	0.000683095	11.3512	0.252	0.185	1
DC4	STAC	0.000756288	3.34073	0.441	0.309	1
DC4	PECAM11	0.000793966	2.01988	0.29	0.206	1
DC4	SIGLEC11	0.000880638	3.76282	0.271	0.193	1
DC4	LINC01924	0.000946053	11.7627	0.294	0.238	1
DC4	FRMD5	0.000969734	4.42423	0.251	0.202	1
DC4	LIN521	0.000970261	0.890727	0.494	0.38	1
DC4	SLC49A41	0.00123716	0.71399	0.359	0.261	1
DC4	HNRNPUL2-BSCL2	0.00128077	5.51483	0.315	0.115	1
DC4	SLC35G1	0.00143332	4.95594	0.297	0.204	1
DC4	GM2A	0.00151933	2.83118	0.319	0.137	1
DC4	ITGA4	0.00161073	8.01184	0.25	0.124	1
DC4	SLC6A16	0.00161978	6.41595	0.274	0.118	1
DC4	S100A9	0.00167163	4.54145	0.297	0.18	1
DC4	LYPLAL1-DT1	0.00201138	1.9342	0.284	0.212	1
DC4	ARID5B1	0.00223209	0.74678	0.303	0.196	1
DC4	MICU11	0.00235358	1.53065	0.386	0.296	1
DC4	TUBA1A1	0.0025888	0.266445	0.449	0.376	1
DC4	TPK1	0.00299069	1.61032	0.26	0.214	1
DC4	MITF	0.0029935	15.8383	0.291	0.236	1
DC4	MX1	0.00310448	1.00778	0.271	0.189	1
DC4	GALNT10	0.00312018	3.16388	0.351	0.32	1
DC4	SCLT11	0.00320223	1.70502	0.42	0.307	1
DC4	DRAM1	0.00322789	0.75429	0.263	0.196	1
DC4	TRIM22	0.00329509	1.29499	0.3	0.134	1
DC4	JAKMIP2	0.00366878	14.551	0.31	0.217	1
DC4	CD81	0.00376962	7.15298	0.32	0.264	1
DC4	ANKRD1	0.00380522	1.28345	0.323	0.168	1
DC4	SPAG5	0.00423911	1.17341	0.281	0.104	1
DC4	ZBTB20-AS1	0.00428055	3.87662	0.3	0.08	1
DC4	RGS17	0.00484938	4.71474	0.287	0.099	1
DC4	CEMIP2	0.00488069	8.90047	0.296	0.133	1
DC4	GCLC1	0.00507523	2.96977	0.304	0.231	1
DC4	SAMD9L	0.00546603	4.03543	0.306	0.149	1
DC4	CLMN	0.00567423	3.23579	0.348	0.176	1
DC4	CLLU1-AS1	0.00683615	5.90504	0.261	0.155	1
DC4	SLC11A1	0.00686109	1.79112	0.296	0.194	1
DC4	DISP11	0.00699767	0.463472	0.27	0.218	1
DC4	TNS3	0.0077832	2.37519	0.407	0.302	1
DC4	LINC01010	0.00804235	6.03631	0.351	0.2	1
DC4	AKR1C1	0.00818467	2.17551	0.271	0.193	1

## Sheet: Table S6
Supp Table 5. Number of cells in each sample are shown for different dendritic cell sub-cluster
	DC1	DC2	DC3	DC4
Unexposed	85	367	72	18
Exposed_12hr	820	198	338	550
Exposed_24hr	1713	1028	1122	607

## Sheet: Table S7
Supp Table 6. Pathway enrichment analysis of bystander and infected dendritic cell shown for each sub-cluster. The analyses was performed using Metascape.
Cell type	Category	Term	Description	LogP	Log(q-value)	Genes	Symbols	InTerm_InList
DC1_Bystander	Reactome Gene Sets	R-HSA-8953854	Metabolism of RNA	-42.6895	-38.345	705,902,1479,1653,1665,1736,2058,2068,2071,2107,2521,2935,2963,2967,4331,4686,4850,4927,4928,5393,5394,5433,5437,5578,5701,5707,5711,5718,6434,6829,6936,7175,7514,7919,8480,8602,8732,9129,9238,9261,9343,9410,9631,9652,9688,9716,9790,9883,9972,9984,10128,10171,10213,10283,10286,10419,10528,10605,10644,10785,10813,10885,10898,10915,10940,11052,11097,11260,22868,22984,23016,23049,23160,23165,23198,2…	BYSL,CCNH,CSTF3,DDX1,DHX15,DKC1,EPRS1,ERCC2,ERCC3,ETF1,FUS,GSPT1,GTF2F2,GTF2H3,MNAT1,NCBP1,CNOT4,NUP88,NUP98,EXOSC9,EXOSC10,POLR2D,POLR2H,PRKCA,PSMC2,PSMD1,PSMD5,PSMD12,TRA2B,SUPT5H,GCFC2,TPR,XPO1,DDX39B,RAE1,NOP14,RNGTT,PRPF3,TBRG4,MAPKAPK2,EFTUD2,SNRNP40,NUP155,SKIC3,NUP93,AQR,BMS1,POM121,NUP153,THOC1,LRPPRC,RCL1,PSMD14,CWC27,BCAS2,PRMT5,NOP56,PAIP1,IGF2BP2,WDR4,UTP14A,WDR3,CPSF4,TCERG1,POP1,CP…	156/-
DC1_Bystander	GO Biological Processes	GO:0006974	DNA damage response	-42.2713	-38.228	545,546,580,835,1111,1161,1263,1457,1643,1647,1653,1663,2067,2068,2071,2175,2176,2309,2332,2475,2956,2967,3014,3978,3980,4170,4171,4172,4173,4175,4176,4331,4436,4609,4734,5378,5394,5422,5426,5427,5429,5536,5591,5781,5890,5892,5932,5980,5983,6596,7023,7157,7158,7325,7398,7405,7443,7468,7486,7517,8243,8295,8317,8458,8467,8493,8505,8607,8720,8846,8883,8914,9025,9070,9100,9261,9575,10075,10213,10451,…	ATR,ATRX,BARD1,CASP2,CHEK1,ERCC8,PLK3,CSNK2A1,DDB2,GADD45A,DDX1,DDX11,ERCC1,ERCC2,ERCC3,FANCA,FANCC,FOXO3,FMR1,MTOR,MSH6,GTF2H3,H2AX,LIG1,LIG3,MCL1,MCM2,MCM3,MCM4,MCM6,MCM7,MNAT1,MSH2,MYC,NEDD4,PMS1,EXOSC10,POLA1,POLE,POLE2,POLH,PPP5C,PRKDC,PTPN11,RAD51B,RAD51D,RBBP8,REV3L,RFC3,HLTF,TFAP4,TP53,TP53BP1,UBE2E2,USP1,UVRAG,VRK1,NSD2,WRN,XRCC3,SMC1A,TRRAP,CDC7,TTF2,SMARCA5,PPM1D,PARG,RUVBL1,MBTPS1,ALK…	190/-
DC1_Bystander	GO Biological Processes	GO:0042254	ribosome biogenesis	-40.7335	-36.9168	705,1662,1736,2068,4927,5393,5394,5591,6059,6838,7514,8602,9221,9790,9816,9875,10171,10514,10528,10813,10885,22868,22984,23016,23160,23195,23212,23223,23246,23378,23404,23560,25879,25926,26155,26164,27043,27292,27340,28987,29063,29102,29889,51018,51068,51096,51575,51602,54059,54433,54512,54552,54606,55027,55035,55127,55153,55226,55341,55636,55720,55759,56902,57109,57647,64216,64434,64794,65095,79…	BYSL,DDX10,DKC1,ERCC2,NUP88,EXOSC9,EXOSC10,PRKDC,ABCE1,SURF6,XPO1,NOP14,NOLC1,BMS1,URB2,URB1,RCL1,MYBBP1A,NOP56,UTP14A,WDR3,FASTKD2,PDCD11,EXOSC7,WDR43,MDN1,RRS1,RRP12,BOP1,RRP8,EXOSC2,GTPBP4,DCAF13,NOL11,NOC2L,MTG2,PELP1,DIMT1,UTP20,NOB1,ZCCHC4,DROSHA,GNL2,RRP15,NMD3,UTP18,ESF1,NOP58,YBEY,GAR1,EXOSC4,GNL3L,DDX56,HEATR3,NOL8,HEATR1,SDAD1,NAT10,LSG1,CHD7,TSR1,WDR12,PNO1,REXO4,DHX37,TFB2M,NOM1,DDX3…	134/-
DC1_Bystander	GO Biological Processes	GO:0006399	tRNA metabolic process	-34.6769	-31.2355	16,1615,1653,2058,2617,2972,2976,3376,4141,5188,5393,5394,5917,6894,6897,7407,7453,8518,8565,8846,9329,10056,10667,10785,10940,23016,23404,23536,25917,25940,26610,51091,51520,54517,54802,54859,54888,54901,55039,55140,55226,55250,55253,55278,55644,55718,56986,60487,63892,64118,79691,79712,79731,79828,80324,80746,81890,84186,84881,87178,91801,115708,116461,124454,126789,138716,152992,221078,283459,…	AARS1,DARS1,DDX1,EPRS1,GARS1,BRF1,GTF3C2,IARS1,MARS1,GATB,EXOSC9,EXOSC10,RARS1,TARBP1,TARS1,VARS1,WARS1,ELP1,YARS1,ALKBH1,GTF3C4,FARSB,FARS2,WDR4,POP1,EXOSC7,EXOSC2,ADAT1,THUMPD3,FAM98A,ELP4,SEPSECS,LARS1,PUS7,TRIT1,ELP6,NSUN2,CDKAL1,TRMT12,ELP3,NAT10,ELP2,TYW1,QRSL1,OSGEP,POLR3E,DTWD1,TRMT11,THADA,DUS1L,QTRT2,GTDC1,NARS2,METTL8,PUS1,TSEN2,QTRT1,ZCCHC7,RPUSD4,PNPT1,ALKBH8,TRMT61A,TSEN15,EARS2,PUS…	134/-
DC1_Bystander	GO Biological Processes	GO:0051052	regulation of DNA metabolic process	-25.4352	-22.0908	466,545,546,580,605,1111,1161,1457,1663,1676,1736,2067,2068,2521,2956,3014,3480,3980,4171,4172,4173,4175,4176,4436,4609,4772,5001,5394,5429,5558,5570,5591,5983,6502,6597,6599,6873,6878,7157,7158,7203,7398,7465,7468,7486,8295,8317,8464,8467,8505,8550,8607,8914,9025,11124,11232,22976,23028,23049,23137,23175,23244,23293,23450,23514,23560,23595,25849,25913,26057,26272,29072,51377,51720,54552,54617,54…	ATF1,ATR,ATRX,BARD1,BCL7A,CHEK1,ERCC8,CSNK2A1,DDX11,DFFA,DKC1,ERCC1,ERCC2,FUS,MSH6,H2AX,IGF1R,LIG3,MCM2,MCM3,MCM4,MCM6,MCM7,MSH2,MYC,NFATC1,ORC5,EXOSC10,POLH,PRIM2,PKIB,PRKDC,RFC3,SKP2,SMARCA4,SMARCC1,TAF2,TAF6,TP53,TP53BP1,CCT3,USP1,WEE1,NSD2,WRN,TRRAP,CDC7,SUPT3H,SMARCA5,PARG,MAPKAPK5,RUVBL1,TIMELESS,RNF8,FAF1,POLG2,PAXIP1,KDM1A,SMG1,SMC5,LPIN1,PDS5A,SMG6,SF3B3,SPIDR,GTPBP4,ORC3,PARM1,POT1,ANKR…	131/-
DC1_Bystander	GO Biological Processes	GO:0010564	regulation of cell cycle process	-24.2247	-20.9595	323,351,545,546,580,605,835,902,1019,1104,1111,1263,1457,1663,1739,2068,2071,2146,3014,3480,4331,4436,4591,4609,4733,5289,5310,5311,5591,5781,5890,5932,5933,5934,6597,6599,6840,7023,7157,7158,7175,7325,7405,7465,7514,7517,7840,8317,8467,8480,8502,8720,8883,8914,9475,9575,9675,9698,9735,10217,10419,10514,10783,11073,22976,23113,23137,23236,23310,23378,25814,25896,25909,26057,26060,26272,27044,2733…	APBB2,APP,ATR,ATRX,BARD1,BCL7A,CASP2,CCNH,CDK4,RCC1,CHEK1,PLK3,CSNK2A1,DDX11,DLG1,ERCC2,ERCC3,EZH2,H2AX,IGF1R,MNAT1,MSH2,TRIM37,MYC,DRG1,PIK3C3,PKD1,PKD2,PRKDC,PTPN11,RAD51B,RBBP8,RBL1,RBL2,SMARCA4,SMARCC1,SVIL,TFAP4,TP53,TP53BP1,TPR,UBE2E2,UVRAG,WEE1,XPO1,XRCC3,ALMS1,CDC7,SMARCA5,RAE1,PKP4,MBTPS1,NAE1,TIMELESS,ROCK2,CLOCK,TTI1,PUM1,KNTC1,CTDSPL,PRMT5,MYBBP1A,NEK6,TOPBP1,PAXIP1,CUL9,SMC5,PLCB1,NC…	146/-
DC1_Bystander	GO Biological Processes	GO:0006338	chromatin remodeling	-21.3996	-18.2014	473,545,546,605,1105,1111,1958,2146,3014,3070,4171,4591,4609,5562,5578,5579,5591,5926,6596,6597,6599,6829,7157,7290,7443,7468,7503,7799,8458,8467,8493,8607,8726,8846,8864,9025,9044,9070,9329,9425,9575,9730,9759,10075,10196,10419,10514,10782,11091,11146,22823,22880,22955,22976,23028,23067,23081,23132,23135,23378,23421,25879,26147,26155,27350,29072,29128,51132,51377,51720,54093,54454,54496,54617,54…	RERE,ATR,ATRX,BCL7A,CHD1,CHEK1,EGR1,EZH2,H2AX,HELLS,MCM2,TRIM37,MYC,PRKAA1,PRKCA,PRKCB,PRKDC,ARID4A,HLTF,SMARCA4,SMARCC1,SUPT5H,TP53,HIRA,VRK1,NSD2,XIST,PRDM2,TTF2,SMARCA5,PPM1D,RUVBL1,EED,ALKBH1,PER2,RNF8,BTAF1,ASH2L,GTF3C4,CDYL,CLOCK,DCAF1,HDAC4,HUWE1,PRMT3,PRMT5,MYBBP1A,ZNF274,WDR5,GLMN,MTF2,MORC2,SCMH1,PAXIP1,KDM1A,SETD1B,KDM4C,RAD54L2,KDM6B,RRP8,ITGB3BP,DCAF13,PHF19,NOC2L,APOBEC3C,SETD2,UHRF…	114/-
DC1_Bystander	Reactome Gene Sets	R-HSA-1640170	Cell Cycle	-21.3209	-18.1526	545,546,580,902,1019,1104,1111,1457,1736,1871,1876,3014,3978,4171,4172,4173,4175,4176,4331,4609,4927,4928,4999,5000,5001,5422,5426,5427,5433,5437,5519,5525,5529,5558,5578,5579,5701,5707,5711,5718,5932,5933,5934,5983,6502,7157,7158,7175,7443,7444,7465,7468,7486,7514,7840,8243,8317,8454,8467,8480,8607,9025,9631,9688,9735,9814,9883,9972,10000,10142,10213,10274,10783,10844,11064,11073,11097,23047,231…	ATR,ATRX,BARD1,CCNH,CDK4,RCC1,CHEK1,CSNK2A1,DKC1,E2F3,E2F6,H2AX,LIG1,MCM2,MCM3,MCM4,MCM6,MCM7,MNAT1,MYC,NUP88,NUP98,ORC2,ORC4,ORC5,POLA1,POLE,POLE2,POLR2D,POLR2H,PPP2R1B,PPP2R5A,PPP2R5E,PRIM2,PRKCA,PRKCB,PSMC2,PSMD1,PSMD5,PSMD12,RBBP8,RBL1,RBL2,RFC3,SKP2,TP53,TP53BP1,TPR,VRK1,VRK2,WEE1,NSD2,WRN,XPO1,ALMS1,SMC1A,CDC7,CUL1,SMARCA5,RAE1,RUVBL1,RNF8,NUP155,NUP93,KNTC1,SFI1,POM121,NUP153,AKT3,AKAP9,PS…	115/-
DC1_Bystander	KEGG Pathway	hsa03013	Nucleocytoplasmic transport	-20.3541	-17.2138	1434,3839,3841,3843,4686,4927,4928,7175,7514,7919,8480,9631,9688,9883,9972,9984,10527,11097,11260,23039,23165,23214,23225,23511,23534,25909,30000,51068,51194,53371,55706,55746,57122,57187,57510,59343,64328,81929,129401,100101267,902,904,905,1104,2068,2071,2963,2967,4331,5433,5437,6829,6873,6875,6878,8148,8178,8732,51497,51534,55048,79720,89853,3978,1871,2332,3313,5310,6059,7157,23049,23195,23293,…	CSE1L,KPNA3,KPNA5,IPO5,NCBP1,NUP88,NUP98,TPR,XPO1,DDX39B,RAE1,NUP155,NUP93,POM121,NUP153,THOC1,IPO7,NUP42,XPOT,XPO7,NUP205,XPO6,NUP210,NUP188,TNPO3,AHCTF1,TNPO2,NMD3,IPO11,NUP54,NDC1,NUP133,NUP107,THOC2,XPO5,SENP2,XPO4,SEH1L,NUP35,POM121C,CCNH,CCNT1,CCNT2,RCC1,ERCC2,ERCC3,GTF2F2,GTF2H3,MNAT1,POLR2D,POLR2H,SUPT5H,TAF2,TAF4B,TAF6,TAF15,ELL,RNGTT,NELFCD,VTA1,VPS37C,VPS37B,MVB12B,LIG1,E2F3,FMR1,HSPA9…	376/-
DC1_Bystander	GO Biological Processes	GO:0016071	mRNA metabolic process	-19.6693	-16.5553	351,1479,1653,1665,1736,2107,2332,2935,4686,4850,5393,5394,5936,6433,6434,6596,6720,6873,6875,6878,6936,7024,7072,7157,7919,8458,8546,8621,8732,9129,9238,9343,9410,9652,9716,9904,9984,10147,10150,10180,10283,10286,10419,10492,10898,10915,11044,11052,11129,22882,22913,23016,23049,23293,23398,23404,23450,25819,25929,27044,27336,27339,28960,51594,51692,54496,54512,54517,54888,55094,55149,55197,55339…	APP,CSTF3,DDX1,DHX15,DKC1,ETF1,FMR1,GSPT1,NCBP1,CNOT4,EXOSC9,EXOSC10,RBM4,SFSWAP,TRA2B,HLTF,SREBF1,TAF2,TAF4B,TAF6,GCFC2,TFCP2,TIA1,TP53,DDX39B,TTF2,AP3B1,CDK13,RNGTT,PRPF3,TBRG4,EFTUD2,SNRNP40,SKIC3,AQR,RBM19,THOC1,SUGP2,MBNL2,RBM6,CWC27,BCAS2,PRMT5,SYNCRIP,CPSF4,TCERG1,TENT4A,CPSF6,CLASRP,ZHX2,RALY,EXOSC7,SMG1,SMG6,PPWD1,EXOSC2,SF3B3,NOCT,GEMIN5,SND1,HTATSF1,PRPF19,DCPS,NBAS,CPSF3,PRMT7,EXOSC4,…	147/-
DC1_Bystander	GO Biological Processes	GO:0006520	amino acid metabolic process	-17.1488	-14.2023	16,159,586,594,790,1503,1615,2058,2108,2617,2618,2639,2687,2744,2805,2806,3376,3712,4141,4507,4522,4548,4552,5092,5095,5096,5188,5471,5723,5831,5832,5917,6897,7407,7453,8565,8604,8833,10056,10667,10994,22929,23463,26227,26275,29920,29968,51078,51520,55278,55556,56474,58478,64087,79731,84105,84245,84706,124454,125061,138199,283459,31,1635,2194,3992,5106,5562,5631,6309,6652,6697,6720,8803,8854,8864…	AARS1,ADSS2,BCAT1,BCKDHB,CAD,CTPS1,DARS1,EPRS1,ETFA,GARS1,GART,GCDH,GGT5,GLS,GOT1,GOT2,IARS1,IVD,MARS1,MTAP,MTHFD1,MTR,MTRR,PCBD1,PCCA,PCCB,GATB,PPAT,PSPH,PYCR1,ALDH18A1,RARS1,TARS1,VARS1,WARS1,YARS1,SLC25A12,GMPS,FARSB,FARS2,ILVBL,SEPHS1,ICMT,PHGDH,HIBCH,PYCR2,PSAT1,THAP4,LARS1,QRSL1,ENOSF1,CTPS2,ENOPH1,MCCC2,NARS2,PCBD2,MRI1,GPT2,EARS2,AFMID,CARNMT1,GATC,ACACA,DCTD,FASN,FADS1,PCK2,PRKAA1,PRPS1,…	117/-
DC1_Bystander	GO Biological Processes	GO:0006351	DNA-templated transcription	-17.0885	-14.1655	546,865,902,904,905,1871,1958,2068,2071,2309,2963,2967,2972,2976,3164,4087,4141,4331,4686,4799,5316,5433,5437,5536,5926,5991,6239,6596,6597,6621,6720,6777,6829,6873,6875,6878,7024,7157,7290,7700,8178,8458,8464,8467,8546,8805,9015,9063,9070,9318,9329,9533,10208,10419,10622,10625,10849,11091,22828,22936,25819,25885,26155,26205,26610,27297,27350,29072,51586,54454,54617,55197,55250,55636,55703,55718,…	ATRX,CBFB,CCNH,CCNT1,CCNT2,E2F3,EGR1,ERCC2,ERCC3,FOXO3,GTF2F2,GTF2H3,BRF1,GTF3C2,NR4A1,SMAD2,MARS1,MNAT1,NCBP1,NFX1,PKNOX1,POLR2D,POLR2H,PPP5C,ARID4A,RFX3,RREB1,HLTF,SMARCA4,SNAPC4,SREBF1,STAT5B,SUPT5H,TAF2,TAF4B,TAF6,TFCP2,TP53,HIRA,ZNF141,ELL,TTF2,SUPT3H,SMARCA5,AP3B1,TRIM24,TAF1A,PIAS2,ASH2L,COPS2,GTF3C4,POLR1C,USPL1,PRMT5,POLR3G,IVNS1ABP,POLR1G,WDR5,SCAF8,ELL2,NOCT,POLR1A,NOC2L,GMEB2,ELP4,CRC…	92/-
DC1_Bystander	GO Biological Processes	GO:0000278	mitotic cell cycle	-17.0786	-14.1655	351,545,580,586,835,1019,1104,1111,1263,1871,1978,2146,2935,3064,3978,4134,4171,4172,4173,4175,4331,4436,4602,4609,4774,5218,5422,5426,5536,5578,5579,5591,5932,6502,6777,6873,6904,7157,7175,7443,7465,8243,8317,8454,8493,8720,8883,9101,9113,9221,9475,9735,10274,10300,10464,10783,10844,11044,11073,11169,23137,23175,23212,23236,23310,27229,27436,29072,29128,29781,29933,29980,51175,51360,51400,51720,…	APP,ATR,BARD1,BCAT1,CASP2,CDK4,RCC1,CHEK1,PLK3,E2F3,EIF4EBP1,EZH2,GSPT1,HTT,LIG1,MAP4,MCM2,MCM3,MCM4,MCM6,MNAT1,MSH2,MYB,MYC,NFIA,CDK14,POLA1,POLE,PPP5C,PRKCA,PRKCB,PRKDC,RBBP8,SKP2,STAT5B,TAF2,TBCD,TP53,TPR,VRK1,WEE1,SMC1A,CDC7,CUL1,PPM1D,MBTPS1,NAE1,USP8,LATS1,NOLC1,ROCK2,KNTC1,STAG1,KATNB1,PIBF1,NEK6,TUBGCP2,TENT4A,TOPBP1,WDHD1,SMC5,LPIN1,RRS1,PLCB1,NCAPD3,TUBGCP4,EML4,SETD2,UHRF1,NCAPH2,GPR13…	98/-
DC1_Bystander	Reactome Gene Sets	R-HSA-73894	DNA Repair	-16.8023	-13.9203	545,580,902,1111,1161,1643,2067,2068,2071,2175,2176,2873,2956,2967,3014,3978,3980,4331,4436,5426,5427,5429,5433,5437,5536,5591,5599,5890,5892,5932,5980,5983,7157,7158,7398,7468,7486,7517,8178,8467,8505,8607,8914,9025,9100,9318,9716,10973,11073,22976,23514,25913,27339,27434,51008,51455,51720,54617,54962,55120,55183,55666,79068,79913,80010,84164,85015,904,905,2963,6829,8621,51497,728340,4686,6873,6…	ATR,BARD1,CCNH,CHEK1,ERCC8,DDB2,ERCC1,ERCC2,ERCC3,FANCA,FANCC,GPS1,MSH6,GTF2H3,H2AX,LIG1,LIG3,MNAT1,MSH2,POLE,POLE2,POLH,POLR2D,POLR2H,PPP5C,PRKDC,MAPK8,RAD51B,RAD51D,RBBP8,REV3L,RFC3,TP53,TP53BP1,USP1,NSD2,WRN,XRCC3,ELL,SMARCA5,PARG,RUVBL1,TIMELESS,RNF8,USP10,COPS2,AQR,ASCC3,TOPBP1,PAXIP1,SPIDR,POT1,PRPF19,POLM,ASCC1,REV1,UIMC1,INO80,TIPIN,FANCL,RIF1,NPLOC4,FTO,ACTR5,RMI1,ASCC2,USP45,CCNT1,CCNT2…	84/-
DC1_Bystander	GO Biological Processes	GO:0032446	protein modification by small protein conjugation	-16.5479	-13.6806	580,865,1024,1161,1643,2873,4591,4734,4799,4850,5192,6478,6502,6596,7064,7174,7185,7186,7187,7188,7260,7267,7325,7327,7337,7347,8454,8805,8883,9025,9063,9318,9690,9730,9759,9830,10054,10055,10075,10193,10299,10477,10489,10533,11275,23077,23113,23137,23142,23352,23588,25879,26259,26263,26272,27339,29128,51132,51433,51434,51444,51619,53335,54467,54476,54765,55120,55294,55298,55626,55719,55749,56995…	BARD1,CBFB,CDK8,ERCC8,DDB2,GPS1,TRIM37,NEDD4,NFX1,CNOT4,PEX10,SIAH2,SKP2,HLTF,THOP1,TPP2,TRAF1,TRAF2,TRAF3,TRAF5,EIPR1,TTC3,UBE2E2,UBE2G2,UBE3A,UCHL3,CUL1,TRIM24,NAE1,RNF8,PIAS2,COPS2,UBE3C,DCAF1,HDAC4,TRIM14,UBA2,SAE1,HUWE1,RNF41,MARCHF6,UBE2E3,LRRC41,ATG7,KLHL2,MYCBP2,CUL9,SMC5,DCUN1D4,UBR4,KLHDC2,DCAF13,FBXW8,FBXO22,FBXO4,PRPF19,UHRF1,RLIM,ANAPC5,ANAPC7,RNF138,UBE2D4,BCL11A,ANKIB1,RNF216,TRIM4…	197/-
DC1_Bystander	Reactome Gene Sets	R-HSA-3700989	Transcriptional Regulation by TP53	-14.1187	-11.4556	545,580,835,839,902,904,905,1111,1263,1457,1643,1647,2068,2071,2176,2475,2744,2963,2967,4331,4436,4850,5325,5433,5437,5519,5562,5892,5932,5933,5934,5983,6829,6873,6875,6878,7157,7486,8148,8178,8550,8621,8793,8795,8797,9997,10000,10419,11073,26155,27161,51230,51422,51497,54541,54815,55240,57521,57690,79109,79813,80010,83667,84289,192669	ATR,BARD1,CASP2,CASP6,CCNH,CCNT1,CCNT2,CHEK1,PLK3,CSNK2A1,DDB2,GADD45A,ERCC2,ERCC3,FANCC,MTOR,GLS,GTF2F2,GTF2H3,MNAT1,MSH2,CNOT4,PLAGL1,POLR2D,POLR2H,PPP2R1B,PRKAA1,RAD51D,RBBP8,RBL1,RBL2,RFC3,SUPT5H,TAF2,TAF4B,TAF6,TP53,WRN,TAF15,ELL,MAPKAPK5,CDK13,TNFRSF10D,TNFRSF10B,TNFRSF10A,SCO2,AKT3,PRMT5,TOPBP1,NOC2L,AGO2,PHF20,PRKAG2,NELFCD,DDIT4,GATAD2A,STEAP3,RPTOR,TNRC6C,MAPKAP1,EHMT1,RMI1,SESN2,ING5,A…	65/-
DC1_Bystander	GO Biological Processes	GO:0006412	translation	-14.0252	-11.3798	16,1615,1965,2058,2107,2617,2935,3376,3396,4141,4686,4733,5188,5917,5936,6059,6238,6897,7407,7453,7818,8565,8661,8663,8672,8891,9100,9652,9801,10056,10605,10667,10973,10985,11222,22868,23107,23367,25929,27161,29088,51091,51253,51263,51520,51642,54901,55005,55133,55173,55278,56478,60488,60678,64432,64949,65008,79048,79590,79731,83939,84164,84340,85476,91574,92399,113251,124454,283459,2309,9238,548…	AARS1,DARS1,EIF2S1,EPRS1,ETF1,GARS1,GSPT1,IARS1,MRPL58,MARS1,NCBP1,DRG1,GATB,RARS1,RBM4,ABCE1,RRBP1,TARS1,VARS1,WARS1,DAP3,YARS1,EIF3A,EIF3C,EIF4G3,EIF2B3,USP10,SKIC3,MRPL19,FARSB,PAIP1,FARS2,ASCC3,GCN1,MRPL3,FASTKD2,MRPS27,LARP1,GEMIN5,AGO2,MRPL15,SEPSECS,MRPL37,MRPL30,LARS1,MRPL48,CDKAL1,RMND1,SRBD1,MRPS10,QRSL1,EIF4ENIF1,MRPS35,EEFSEC,MRPS25,MRPS26,MRPL1,SECISBP2,MRPL24,NARS2,EIF2A,ASCC2,GFM2,…	86/-
DC1_Bystander	GO Biological Processes	GO:0018193	peptidyl-amino acid modification	-13.7788	-11.1769	545,790,1111,1196,1452,1456,1457,1802,2288,2475,2589,2590,3480,4140,5165,5310,5578,5579,5584,5591,5599,7443,7444,8317,8476,8550,9063,9113,9261,9451,9475,9759,10000,10054,10055,10152,10196,10208,10419,10464,10783,23012,23049,23137,23139,23173,23287,23398,27347,29072,29801,51114,51776,53335,54093,54496,55239,55719,59343,63917,79612,79677,79683,79813,79918,80018,80155,80854,84250,84901,89978,115426,…	ATR,CAD,CHEK1,CLK2,CSNK1A1,CSNK1G3,CSNK2A1,DPH2,FKBP4,MTOR,GALNT1,GALNT2,IGF1R,MARK3,PDK3,PKD1,PRKCA,PRKCB,PRKCI,PRKDC,MAPK8,VRK1,VRK2,CDC7,CDC42BPA,MAPKAPK5,PIAS2,LATS1,MAPKAPK2,EIF2AK3,ROCK2,HDAC4,AKT3,UBA2,SAE1,ABI2,PRMT3,USPL1,PRMT5,PIBF1,NEK6,STK38L,SMG1,SMC5,MAST2,METAP1,AGTPBP1,PPWD1,STK39,SETD2,ZDHHC8,ZDHHC9,MAP3K20,BCL11A,SETD4,PRMT7,OGFOD1,SLF2,SENP2,GALNT11,NAA16,SMC6,ZDHHC14,EHMT1,SET…	124/-
DC1_Bystander	GO Biological Processes	GO:0000460	maturation of 5.8S rRNA	-13.7359	-11.1769	5393,5394,5591,8602,9875,10171,23016,23212,23246,23404,27340,51018,54512,55759,65095,79033,79707,81887,84549,9790,55720	EXOSC9,EXOSC10,PRKDC,NOP14,URB1,RCL1,EXOSC7,RRS1,BOP1,EXOSC2,UTP20,RRP15,EXOSC4,WDR12,KRI1,ERI3,NOL9,LAS1L,MAK16,BMS1,TSR1	21/-
DC1_Bystander	Reactome Gene Sets	R-HSA-5663202	Diseases of signal transduction by growth factor receptors and second messengers	-13.4731	-10.947	182,471,673,1024,1452,1488,1523,2309,2475,2549,2803,2963,3164,4087,4140,4170,4609,4686,5433,5437,5519,5525,5529,5599,5604,5701,5707,5711,5718,5781,6238,6777,6907,7157,7171,7175,7297,7414,8454,8496,8546,8805,8844,9208,9451,9612,9759,10000,10046,10142,10213,10533,10818,11044,11052,11064,22906,23164,23198,27044,27161,27436,53335,55294,55534,55750,57448,57534,57690,79109,79718,80824,83933,192669,2007…	JAG1,ATIC,BRAF,CDK8,CSNK1A1,CTBP2,CUX1,FOXO3,MTOR,GAB1,GOLGA4,GTF2F2,NR4A1,SMAD2,MARK3,MCL1,MYC,NCBP1,POLR2D,POLR2H,PPP2R1B,PPP2R5A,PPP2R5E,MAPK8,MAP2K1,PSMC2,PSMD1,PSMD5,PSMD12,PTPN11,RRBP1,STAT5B,TBL1X,TP53,TPM4,TPR,TYK2,VCL,CUL1,PPFIBP1,AP3B1,TRIM24,KSR1,LRRFIP1,EIF2AK3,NCOR2,HDAC4,AKT3,MAMLD1,AKAP9,PSMD14,ATG7,FRS2,TENT4A,CPSF6,CNTRL,TRAK1,MPRIP,PSME4,SND1,AGO2,EML4,BCL11A,FBXW7,MAML3,AGK,BIR…	75/-
DC2_Bystander	CORUM	CORUM:306	Ribosome, cytoplasmic	-100	-97.1607	2197,3921,4736,6122,6124,6125,6128,6129,6130,6132,6133,6134,6135,6136,6137,6138,6141,6142,6143,6144,6146,6147,6152,6154,6155,6156,6157,6158,6159,6161,6164,6165,6167,6168,6169,6170,6171,6173,6175,6176,6181,6187,6189,6191,6192,6193,6194,6201,6202,6204,6205,6206,6207,6208,6209,6210,6217,6222,6223,6224,6227,6228,6229,6230,6231,6232,6233,6234,6235,7311,9045,9349,11224,25873,6166,51065,1933,1936,27335,…	FAU,RPSA,RPL10A,RPL3,RPL4,RPL5,RPL6,RPL7,RPL7A,RPL8,RPL9,RPL10,RPL11,RPL12,RPL13,RPL15,RPL18,RPL18A,RPL19,RPL21,RPL22,RPL23A,RPL24,RPL26,RPL27,RPL30,RPL27A,RPL28,RPL29,RPL32,RPL34,RPL35A,RPL37,RPL37A,RPL38,RPL39,RPL41,RPL36A,RPLP0,RPLP1,RPLP2,RPS2,RPS3A,RPS4X,RPS4Y1,RPS5,RPS6,RPS7,RPS8,RPS10,RPS11,RPS12,RPS13,RPS14,RPS15,RPS15A,RPS16,RPS18,RPS19,RPS20,RPS21,RPS23,RPS24,RPS25,RPS26,RPS27,RPS27A,RP…	121/-
DC2_Bystander	CORUM	CORUM:5380	TRBP containing complex (DICER, RPL7A, EIF6, MOV10 and subunits of the 60S ribosomal particle)	-41.0924	-38.4201	4736,6129,6130,6135,6136,6137,6138,6142,6143,6144,6155,6156,6158,6161,6164,6165,6168,6176,6181,9045,25873	RPL10A,RPL7,RPL7A,RPL11,RPL12,RPL13,RPL15,RPL18A,RPL19,RPL21,RPL27,RPL30,RPL28,RPL32,RPL34,RPL35A,RPL37A,RPLP1,RPLP2,RPL14,RPL36	21/-
DC2_Bystander	WikiPathways	WP111	Electron transport chain OXPHOS system in mitochondria	-30.1245	-27.5044	292,513,514,517,518,521,522,1327,1329,1337,1340,1345,1347,1349,1350,4696,4697,4710,4718,7388,9551,10632,10975,27089,29796,3945,6233,7311,9556,54205,54539,84833,116228,2778,5685,5688,5691,5714,7295,1536,4684,653361,6194,6598,2597,5441,4257,5216,6432,2729,2950,5052,2023,7167,3576,4869,6923,28984,3020	SLC25A5,ATP5F1D,ATP5F1E,ATP5MC2,ATP5MC3,ATP5ME,ATP5PF,COX4I1,COX5B,COX6A1,COX6B1,COX6C,COX7A2,COX7B,COX7C,NDUFA3,NDUFA4,NDUFB4,NDUFC2,UQCRH,ATP5MF,ATP5MG,UQCR11,UQCRQ,UQCR10,LDHB,RPS27A,UBA52,ATP5MJ,CYCS,NDUFB11,ATP5MK,COX20,GNAS,PSMA4,PSMA7,PSMB3,PSMD8,TXN,CYBB,NCAM1,NCF1,RPS6,SMARCB1,GAPDH,POLR2L,MGST1,PFN1,SRSF7,GCLC,GSTP1,PRDX1,ENO1,TPI1,CXCL8,NPM1,ELOB,RGCC,H3-3A	59/-
DC2_Bystander	GO Biological Processes	GO:0042255	ribosome assembly	-19.7903	-17.2909	3921,4869,6125,6128,6134,6135,6147,6169,6175,6193,6208,6209,6223,6232,6234,51065,6129,6130,6154,6165,8886,9045,11224,3320,3326,6633,8894,27335,6228	RPSA,NPM1,RPL5,RPL6,RPL10,RPL11,RPL23A,RPL38,RPLP0,RPS5,RPS14,RPS15,RPS19,RPS27,RPS28,RPS27L,RPL7,RPL7A,RPL26,RPL35A,DDX18,RPL14,RPL35,HSP90AA1,HSP90AB1,SNRPD2,EIF2S2,EIF3K,RPS23	29/-
DC2_Bystander	Reactome Gene Sets	R-HSA-163210	Formation of ATP by chemiosmotic coupling	-16.1665	-13.7463	513,514,517,518,521,522,9551,9556,10632,84833,4696,4710,4718,54539,2023,2597,5901,7167,4697,292,1327,1329,1340,1349,7388,29796,3054,6742,54205,353,3094,3945,3320,8655,2171,100128731,2495,2512	ATP5F1D,ATP5F1E,ATP5MC2,ATP5MC3,ATP5ME,ATP5PF,ATP5MF,ATP5MJ,ATP5MG,ATP5MK,NDUFA3,NDUFB4,NDUFC2,NDUFB11,ENO1,GAPDH,RAN,TPI1,NDUFA4,SLC25A5,COX4I1,COX5B,COX6B1,COX7B,UQCRH,UQCR10,HCFC1,SSBP1,CYCS,APRT,HINT1,LDHB,HSP90AA1,DYNLL1,FABP5,OST4,FTH1,FTL	38/-
DC2_Bystander	WikiPathways	WP3888	VEGFA VEGFR2 signaling	-15.6098	-13.2049	301,811,1536,2597,3146,3315,3320,3576,4691,4736,5216,5757,6125,6129,6142,6154,6155,6181,6194,6205,6418,7295,10399,54205,83442,653361	ANXA1,CALR,CYBB,GAPDH,HMGB1,HSPB1,HSP90AA1,CXCL8,NCL,RPL10A,PFN1,PTMA,RPL5,RPL7,RPL18A,RPL26,RPL27,RPLP2,RPS6,RPS11,SET,TXN,RACK1,CYCS,SH3BGRL3,NCF1	26/-
DC2_Bystander	CORUM	CORUM:5266	TNF-alpha/NF-kappa B signaling complex 6	-13.6473	-11.2985	3320,3326,6124,6128,6132,6156,6205,6207	HSP90AA1,HSP90AB1,RPL4,RPL6,RPL8,RPL30,RPS11,RPS13	8/-
DC2_Bystander	Reactome Gene Sets	R-HSA-1236975	Antigen processing-Cross presentation	-11.9794	-9.66845	811,1536,3107,3146,5685,5688,5691,5714,6233,6279,7311,23480,653361,292,4869,5478,5901,5902,6923,5441,2729,5052,7295,3320,3326,3315,6418,3054,4738,2207,8655,54205,3020,3021,5216,3015,301,3576,4684,4904,6175,8894,9049,3958,6598,26253,6232,928,2023,2778,2069,4946,2495,2512,4069,4691,54543,6194,2597,10399,3187,6613,3945,51142,4286	CALR,CYBB,HLA-C,HMGB1,PSMA4,PSMA7,PSMB3,PSMD8,RPS27A,S100A8,UBA52,SEC61G,NCF1,SLC25A5,NPM1,PPIA,RAN,RANBP1,ELOB,POLR2L,GCLC,PRDX1,TXN,HSP90AA1,HSP90AB1,HSPB1,SET,HCFC1,NEDD8,FCER1G,DYNLL1,CYCS,H3-3A,H3-3B,PFN1,H2AZ1,ANXA1,CXCL8,NCAM1,YBX1,RPLP0,EIF2S2,AIP,LGALS3,SMARCB1,CLEC4E,RPS27,CD9,ENO1,GNAS,EREG,OAZ1,FTH1,FTL,LYZ,NCL,TOMM7,RPS6,GAPDH,RACK1,HNRNPH1,SUMO2,LDHB,CHCHD2,MITF	65/-
DC2_Bystander	Reactome Gene Sets	R-HSA-6798695	Neutrophil degranulation	-11.7998	-9.49676	353,967,1476,1536,2171,2207,2495,2512,2950,3107,3146,3320,3326,3958,4069,4257,4718,5036,5478,6279,6282,6727,8655	APRT,CD63,CSTB,CYBB,FABP5,FCER1G,FTH1,FTL,GSTP1,HLA-C,HMGB1,HSP90AA1,HSP90AB1,LGALS3,LYZ,MGST1,NDUFC2,PA2G4,PPIA,S100A8,S100A11,SRP14,DYNLL1	23/-
DC2_Bystander	GO Biological Processes	GO:1901798	positive regulation of signal transduction by p53 class mediator	-10.4016	-8.12904	1984,6135,6154,6167,6201,6209,6224,9349,6125,6279,10399,301,3146,6194,7262,9141,28984	EIF5A,RPL11,RPL26,RPL37,RPS7,RPS15,RPS20,RPL23,RPL5,S100A8,RACK1,ANXA1,HMGB1,RPS6,PHLDA2,PDCD5,RGCC	17/-
DC2_Bystander	GO Biological Processes	GO:0006417	regulation of translation	-8.79792	-6.58385	811,1984,2597,3315,4691,4869,4904,5036,6125,6134,6154,6169,6191,6208,10209,10399,26135,27335,51065	CALR,EIF5A,GAPDH,HSPB1,NCL,NPM1,YBX1,PA2G4,RPL5,RPL10,RPL26,RPL38,RPS4X,RPS14,EIF1,RACK1,SERBP1,EIF3K,RPS27L	19/-
DC2_Bystander	GO Biological Processes	GO:0030162	regulation of proteolysis	-7.61182	-5.41354	1476,2023,2597,2729,3146,3326,3336,4738,6125,6135,6201,6279,6613,6923,9141,9349,10399,51065,54205,54998,3958,4869	CSTB,ENO1,GAPDH,GCLC,HMGB1,HSP90AB1,HSPE1,NEDD8,RPL5,RPL11,RPS7,S100A8,SUMO2,ELOB,PDCD5,RPL23,RACK1,RPS27L,CYCS,AURKAIP1,LGALS3,NPM1	22/-
DC2_Bystander	GO Biological Processes	GO:0006122	mitochondrial electron transport, ubiquinol to cytochrome c	-7.40011	-5.20492	7388,10975,27089,29796,54205	UQCRH,UQCR11,UQCRQ,UQCR10,CYCS	5/-
DC2_Bystander	Canonical Pathways	M66	PID MYC ACTIV PATHWAY	-6.88731	-4.70427	2023,2597,3320,4691,4869,5757,6135,8886,7167,1536,3945,6194,6923,292,3094	ENO1,GAPDH,HSP90AA1,NCL,NPM1,PTMA,RPL11,DDX18,TPI1,CYBB,LDHB,RPS6,ELOB,SLC25A5,HINT1	15/-
DC2_Bystander	GO Biological Processes	GO:0030490	maturation of SSU-rRNA	-6.84264	-4.66554	6202,6208,6217,6223,6227,6234,55720	RPS8,RPS14,RPS16,RPS19,RPS21,RPS28,TSR1	7/-
DC2_Bystander	Reactome Gene Sets	R-HSA-3299685	Detoxification of Reactive Oxygen Species	-6.53614	-4.36492	1536,2950,5052,7295,54205,653361,2495,2512,2729,3320,3326,1622,4257,9049,6613,84817,4501,4710,5478,51142,1593	CYBB,GSTP1,PRDX1,TXN,CYCS,NCF1,FTH1,FTL,GCLC,HSP90AA1,HSP90AB1,DBI,MGST1,AIP,SUMO2,TXNDC17,MT1X,NDUFB4,PPIA,CHCHD2,CYP27A1	21/-
DC2_Bystander	GO Biological Processes	GO:0006414	translational elongation	-6.37237	-4.20694	1933,1936,1984,6176,6181,10399,65080,8894,10209	EEF1B2,EEF1D,EIF5A,RPLP1,RPLP2,RACK1,MRPL44,EIF2S2,EIF1	9/-
DC2_Bystander	GO Biological Processes	GO:1904667	negative regulation of ubiquitin protein ligase activity	-6.23144	-4.07455	6125,6135,6201,9349,150678,2729,5478,811,2597,3054,3320,3326,5216,6187,1622,2950,3315,3958,4869,10399,29085,54543,1476,4738,3182,4904,81892	RPL5,RPL11,RPS7,RPL23,COPS9,GCLC,PPIA,CALR,GAPDH,HCFC1,HSP90AA1,HSP90AB1,PFN1,RPS2,DBI,GSTP1,HSPB1,LGALS3,NPM1,RACK1,PHPT1,TOMM7,CSTB,NEDD8,HNRNPAB,YBX1,SLIRP	27/-
DC2_Bystander	Reactome Gene Sets	R-HSA-9837999	Mitochondrial protein degradation	-6.15903	-4.00495	292,522,1327,1329,6742,10632,27089,51142	SLC25A5,ATP5PF,COX4I1,COX5B,SSBP1,ATP5MG,UQCRQ,CHCHD2	8/-
DC2_Bystander	KEGG Pathway	hsa04217	Necroptosis	-5.51879	-3.41493	292,1536,2495,2512,3015,3146,3320,3326,5478,3020,3021,653361,4637,5216,6232,6279,8655,3336	SLC25A5,CYBB,FTH1,FTL,H2AZ1,HMGB1,HSP90AA1,HSP90AB1,PPIA,H3-3A,H3-3B,NCF1,MYL6,PFN1,RPS27,S100A8,DYNLL1,HSPE1	18/-
DC3_Bystander	Reactome Gene Sets	R-HSA-72766	Translation	-29.7946	-25.4502	1933,3921,4736,5464,6122,6124,6125,6128,6130,6132,6144,6150,6155,6159,6160,6168,6175,6187,6188,6191,6193,6194,6222,6227,6228,6748,7965,9045,9521,9669,10240,10352,10952,11224,23107,23521,51373,51504,51520,51650,55699,64976,65005,2091,4691,10557,10607,25879,27042,51602,54881,55651,292,3178,4673,4869,55646,3838,5901,9972,79023,55110,10318,5710,6427,6633,6635,6636,9589,10236,23658,79228,84705,84991,8…	EEF1B2,RPSA,RPL10A,PPA1,RPL3,RPL4,RPL5,RPL6,RPL7A,RPL8,RPL21,MRPL23,RPL27,RPL29,RPL31,RPL37A,RPLP0,RPS2,RPS3,RPS4X,RPS5,RPS6,RPS18,RPS21,RPS23,SSR4,AIMP2,RPL14,EEF1E1,EIF5B,MRPS31,WARS2,SEC61B,RPL35,MRPS27,RPL13A,MRPS17,TRMT112,LARS1,MRPS33,IARS2,MRPL40,MRPL9,FBL,NCL,RPP38,TBL3,DCAF13,UTP25,NOP58,TEX10,NHP2,SLC25A5,HNRNPA1,NAP1L1,NPM1,LYAR,KPNA2,RAN,NUP153,NUP37,MAGOHB,TNIP1,PSMD4,SRSF2,SNRPD2,SN…	101/-
DC3_Bystander	GO Biological Processes	GO:0042254	ribosome biogenesis	-14.664	-11.8758	708,2091,3921,4869,5901,6125,6128,6130,6155,6175,6191,6193,6194,6227,6228,9045,9669,10360,10557,10607,11224,25879,27042,51504,51602,54680,55646,55651,55794,3326,6633,6635,6636,10659,121053,6187	C1QBP,FBL,RPSA,NPM1,RAN,RPL5,RPL6,RPL7A,RPL27,RPLP0,RPS4X,RPS5,RPS6,RPS21,RPS23,RPL14,EIF5B,NPM3,RPP38,TBL3,RPL35,DCAF13,UTP25,TRMT112,NOP58,ZNHIT6,LYAR,NHP2,DDX28,HSP90AB1,SNRPD2,SNRPE,SNRPF,CELF2,NOPCHAP1,RPS2	36/-
DC3_Bystander	KEGG Pathway	hsa04064	NF-kappa B signaling pathway	-13.9441	-11.1795	330,596,597,598,3553,4616,4790,4791,4792,5579,6351,7124,7128,7185,9020,9560,10673,23118,840,5966,7295,3326,5027,60,2021,5366,664,1435,9586,382,2768,4691,6188,8440,10061,10802,64005,3480,9367,10398,864,953,965,5710,2308,10318,23048,3559,5154,5468,6348,292,5478,6775,79899	BIRC3,BCL2,BCL2A1,BCL2L1,IL1B,GADD45B,NFKB1,NFKB2,NFKBIA,PRKCB,CCL4,TNF,TNFAIP3,TRAF1,MAP3K14,CCL4L2,TNFSF13B,TAB2,CASP7,REL,TXN,HSP90AB1,P2RX7,ACTB,ENDOG,PMAIP1,BNIP3,CSF1,CREB5,ARF6,GNA12,NCL,RPS3,NCK2,ABCF2,SEC24A,MYO1G,IGF1R,RAB9A,MYL9,RUNX3,ENTPD1,CD58,PSMD4,FOXO1,TNIP1,FNBP1,IL2RA,PDGFA,PPARG,CCL3,SLC25A5,PPIA,STAT4,PRR5L	55/-
DC3_Bystander	GO Biological Processes	GO:0071345	cellular response to cytokine stimulus	-12.1513	-9.41967	292,330,965,1236,1435,1843,2117,3326,3553,3559,3575,3601,4691,4783,4790,4792,6122,6188,6346,6348,6351,6361,6367,6723,6775,7037,7057,7114,7124,7185,7293,8784,8828,9521,10148,10673,23521,57539,64332,149951,2021,51667,3604,4791,5710,9020,5579	SLC25A5,BIRC3,CD58,CCR7,CSF1,DUSP1,ETV3,HSP90AB1,IL1B,IL2RA,IL7R,IL15RA,NCL,NFIL3,NFKB1,NFKBIA,RPL3,RPS3,CCL1,CCL3,CCL4,CCL17,CCL22,SRM,STAT4,TFRC,THBS1,TMSB4X,TNF,TRAF1,TNFRSF4,TNFRSF18,NRP2,EEF1E1,EBI3,TNFSF13B,RPL13A,WDR35,NFKBIZ,COMMD7,ENDOG,NUB1,TNFRSF9,NFKB2,PSMD4,MAP3K14,PRKCB	47/-
DC3_Bystander	GO Biological Processes	GO:0050865	regulation of cell activation	-12.0981	-9.38714	60,100,596,864,941,942,1236,1880,3398,3553,3559,3575,3601,3604,5154,5341,6188,6348,6647,7037,7057,7107,7124,7128,7293,8013,8440,8530,9308,10148,10538,10666,10673,23240,51293,64332,84807,598,1435,2950,133308,161882,169200,9435,708,4301,4811,6789,8784,3276,4792,3557,5962,4673,10154	ACTB,ADA,BCL2,RUNX3,CD80,CD86,CCR7,GPR183,ID2,IL1B,IL2RA,IL7R,IL15RA,TNFRSF9,PDGFA,PLEK,RPS3,CCL3,SOD1,TFRC,THBS1,GPR137B,TNF,TNFAIP3,TNFRSF4,NR4A3,NCK2,CST7,CD83,EBI3,BATF,CD226,TNFSF13B,TMEM131L,CD320,NFKBIZ,NFKBID,BCL2L1,CSF1,GSTP1,SLC9B2,ZFPM1,TMEM64,CHST2,C1QBP,AFDN,NID1,STK4,TNFRSF18,PRMT1,NFKBIA,IL1RN,RDX,NAP1L1,PLXNC1	55/-
DC3_Bystander	GO Biological Processes	GO:0001775	cell activation	-11.647	-8.95583	60,100,292,596,941,942,953,1236,1435,1880,2067,3553,3559,3575,3601,4783,4791,5025,5027,5154,5341,5478,5579,5734,6194,6348,6775,7124,7293,8013,8440,9308,10148,10398,10538,10673,55619,64332,161882,5468,7037,8544,169200,864,3398,6789,55646,708,1130,5272,23180,64005	ACTB,ADA,SLC25A5,BCL2,CD80,CD86,ENTPD1,CCR7,CSF1,GPR183,ERCC1,IL1B,IL2RA,IL7R,IL15RA,NFIL3,NFKB2,P2RX4,P2RX7,PDGFA,PLEK,PPIA,PRKCB,PTGER4,RPS6,CCL3,STAT4,TNF,TNFRSF4,NR4A3,NCK2,CD83,EBI3,MYL9,BATF,TNFSF13B,DOCK10,NFKBIZ,ZFPM1,PPARG,TFRC,PIR,TMEM64,RUNX3,ID2,STK4,LYAR,C1QBP,LYST,SERPINB9,RFTN1,MYO1G	52/-
DC3_Bystander	Reactome Gene Sets	R-HSA-1280215	Cytokine Signaling in Immune system	-10.6787	-8.02447	330,596,598,941,942,1435,2308,3553,3557,3559,3575,3601,3604,3838,4790,4791,4792,4869,5478,5710,6175,6348,6351,6367,6624,6647,6775,7124,7293,8784,8835,9020,9972,9987,10148,10538,10673,23118,79023,1236,4814,5027,5734,5739,5966,6346,6361,7037,7057,7128,9435,10318,11343,64332,84807,253782	BIRC3,BCL2,BCL2L1,CD80,CD86,CSF1,FOXO1,IL1B,IL1RN,IL2RA,IL7R,IL15RA,TNFRSF9,KPNA2,NFKB1,NFKB2,NFKBIA,NPM1,PPIA,PSMD4,RPLP0,CCL3,CCL4,CCL22,FSCN1,SOD1,STAT4,TNF,TNFRSF4,TNFRSF18,SOCS2,MAP3K14,NUP153,HNRNPDL,EBI3,BATF,TNFSF13B,TAB2,NUP37,CCR7,NINJ1,P2RX7,PTGER4,PTGIR,REL,CCL1,CCL17,TFRC,THBS1,TNFAIP3,CHST2,TNIP1,MGLL,NFKBIZ,NFKBID,CERS6	56/-
DC3_Bystander	WikiPathways	WP3888	VEGFA VEGFR2 signaling	-9.69213	-7.08011	382,596,598,1495,1847,2308,4301,4673,4691,4736,4790,4792,5579,5710,6125,6155,6194,6624,6748,7114,7295,8013,8828,9709,10061,23521,23597	ARF6,BCL2,BCL2L1,CTNNA1,DUSP5,FOXO1,AFDN,NAP1L1,NCL,RPL10A,NFKB1,NFKBIA,PRKCB,PSMD4,RPL5,RPL27,RPS6,FSCN1,SSR4,TMSB4X,TXN,NR4A3,NRP2,HERPUD1,ABCF2,RPL13A,ACOT9	27/-
DC3_Bystander	GO Biological Processes	GO:0001776	leukocyte homeostasis	-8.86007	-6.29381	100,596,1435,1880,3559,3575,5027,5142,5366,6194,7128,10673,55619,598,840,64332,7293,10148,7037,51293,3398,4791,6647,23240,2067,10538,1236	ADA,BCL2,CSF1,GPR183,IL2RA,IL7R,P2RX7,PDE4B,PMAIP1,RPS6,TNFAIP3,TNFSF13B,DOCK10,BCL2L1,CASP7,NFKBIZ,TNFRSF4,EBI3,TFRC,CD320,ID2,NFKB2,SOD1,TMEM131L,ERCC1,BATF,CCR7	27/-
DC3_Bystander	Reactome Gene Sets	R-HSA-9660826	Purinergic signaling in leishmaniasis infection	-8.68799	-6.14292	953,3326,3553,4790,4791,5025,5027,7295,596,598,60,109,7057,7124,1396,23498	ENTPD1,HSP90AB1,IL1B,NFKB1,NFKB2,P2RX4,P2RX7,TXN,BCL2,BCL2L1,ACTB,ADCY3,THBS1,TNF,CRIP1,HAAO	16/-
DC3_Bystander	KEGG Pathway	hsa04060	Cytokine-cytokine receptor interaction	-8.58263	-6.05113	657,1236,1435,3553,3557,3559,3575,3601,3604,6346,6348,6351,6361,6367,7124,7293,8784,9560,10148,10673,768211,330,596,597,598,1992,2768,3326,4869,5272,5341,5366,5468,5962,6188,6647,7057,7107,8530,10154,11138,27074,51520,55619,58504,84919,4790,100,1130,1880,4814,5142,5478,23521,64005,255231,2308,10666,5154,8828,10512,60,708,1843,4791,6194,7088,109,4792,5579,7039,9308,29121,81035,284018,162394,100170…	BMPR1A,CCR7,CSF1,IL1B,IL1RN,IL2RA,IL7R,IL15RA,TNFRSF9,CCL1,CCL3,CCL4,CCL17,CCL22,TNF,TNFRSF4,TNFRSF18,CCL4L2,EBI3,TNFSF13B,RELL1,BIRC3,BCL2,BCL2A1,BCL2L1,SERPINB1,GNA12,HSP90AB1,NPM1,SERPINB9,PLEK,PMAIP1,PPARG,RDX,RPS3,SOD1,THBS1,GPR137B,CST7,PLXNC1,TBC1D8,LAMP3,LARS1,DOCK10,ARHGAP22,PPP1R15B,NFKB1,ADA,LYST,GPR183,NINJ1,PDE4B,PPIA,RPL13A,MYO1G,MCOLN2,FOXO1,CD226,PDGFA,NRP2,SEMA3C,ACTB,C1QBP,DUSP1…	77/-
DC3_Bystander	GO Biological Processes	GO:0048872	homeostasis of number of cells	-8.24986	-5.76279	100,292,596,1236,1435,1880,3398,3559,3575,5027,5142,5366,6194,6647,7128,10673,55619,55646,64332,161882,60,2308,3553,5025,8013,85015	ADA,SLC25A5,BCL2,CCR7,CSF1,GPR183,ID2,IL2RA,IL7R,P2RX7,PDE4B,PMAIP1,RPS6,SOD1,TNFAIP3,TNFSF13B,DOCK10,LYAR,NFKBIZ,ZFPM1,ACTB,FOXO1,IL1B,P2RX4,NR4A3,USP45	26/-
DC3_Bystander	KEGG Pathway	hsa05200	Pathways in cancer	-7.73358	-5.31344	109,330,596,598,840,1495,2308,2768,2950,3326,3480,3559,3575,3601,4616,4790,4791,4792,5154,5366,5468,5579,5734,6775,6789,7039,7185,597,942,3398,5966,8013,64332	ADCY3,BIRC3,BCL2,BCL2L1,CASP7,CTNNA1,FOXO1,GNA12,GSTP1,HSP90AB1,IGF1R,IL2RA,IL7R,IL15RA,GADD45B,NFKB1,NFKB2,NFKBIA,PDGFA,PMAIP1,PPARG,PRKCB,PTGER4,STAT4,STK4,TGFA,TRAF1,BCL2A1,CD86,ID2,REL,NR4A3,NFKBIZ	33/-
DC3_Bystander	Reactome Gene Sets	R-HSA-6783783	Interleukin-10 signaling	-7.71077	-5.30086	941,942,1435,3553,3557,6348,6351,6367,7124,5142,6188,7128,9308,9455,3559,3575,10673,4790,4791,3601,9020,7057,6775,840,2950,23240,51293,864,3398,5154,8530,5579	CD80,CD86,CSF1,IL1B,IL1RN,CCL3,CCL4,CCL22,TNF,PDE4B,RPS3,TNFAIP3,CD83,HOMER2,IL2RA,IL7R,TNFSF13B,NFKB1,NFKB2,IL15RA,MAP3K14,THBS1,STAT4,CASP7,GSTP1,TMEM131L,CD320,RUNX3,ID2,PDGFA,CST7,PRKCB	32/-
DC3_Bystander	CORUM	CORUM:5266	TNF-alpha/NF-kappa B signaling complex 6	-7.64645	-5.24652	2091,3326,6124,6128,6132,9020	FBL,HSP90AB1,RPL4,RPL6,RPL8,MAP3K14	6/-
DC3_Bystander	GO Biological Processes	GO:0007005	mitochondrion organization	-7.44442	-5.07773	292,596,597,598,664,2021,3954,4082,5027,5366,6742,10063,23230,26517,54463,83734,83943,84300,84303,91942,125988,389203,400916,440574,6647,7295,10549,1104,5579,7057,8676,9144,10802,23180,55014,79895,81035,153768,5468,7037,25874	SLC25A5,BCL2,BCL2A1,BCL2L1,BNIP3,ENDOG,LETM1,MARCKS,P2RX7,PMAIP1,SSBP1,COX17,VPS13A,TIMM13,RETREG1,ATG10,IMMP2L,UQCC2,CHCHD6,NDUFAF2,MICOS13,SMIM20,CHCHD10,MICOS10,SOD1,TXN,PRDX4,RCC1,PRKCB,THBS1,STX11,SYNGR2,SEC24A,RFTN1,STX17,ATP8B4,COLEC12,PRELID2,PPARG,TFRC,MPC2	41/-
DC3_Bystander	GO Biological Processes	GO:0031401	positive regulation of protein modification process	-7.23104	-4.89095	330,596,941,942,1236,1435,2768,3326,3553,5027,5154,5478,6187,6188,6789,7037,7039,7057,7124,7295,7965,8440,8784,10267,10318,23118,23640,26051,79899,83734,84919,150684,3480,5341,7114,60,657,1843,2950,4790,1847,1880,2308,3276,4616,5468,6348,6647,200734,768211,4869,6125,3398,4792,7128,7185,7293,149951	BIRC3,BCL2,CD80,CD86,CCR7,CSF1,GNA12,HSP90AB1,IL1B,P2RX7,PDGFA,PPIA,RPS2,RPS3,STK4,TFRC,TGFA,THBS1,TNF,TXN,AIMP2,NCK2,TNFRSF18,RAMP1,TNIP1,TAB2,HSPBP1,PPP1R16B,PRR5L,ATG10,PPP1R15B,COMMD1,IGF1R,PLEK,TMSB4X,ACTB,BMPR1A,DUSP1,GSTP1,NFKB1,DUSP5,GPR183,FOXO1,PRMT1,GADD45B,PPARG,CCL3,SOD1,SPRED2,RELL1,NPM1,RPL5,ID2,NFKBIA,TNFAIP3,TRAF1,TNFRSF4,COMMD7	58/-
DC3_Bystander	GO Biological Processes	GO:0032496	response to lipopolysaccharide	-7.04871	-4.73368	840,941,942,1236,2950,3553,4790,4791,4792,5027,5142,5734,5739,7124,7128,10318,23118,23521,25819,64332,83734,84919,664,1130,3575,23658,81035,285195,109,2230,3480,5901,8013,8611,8854,57655,1345,4726,5468	CASP7,CD80,CD86,CCR7,GSTP1,IL1B,NFKB1,NFKB2,NFKBIA,P2RX7,PDE4B,PTGER4,PTGIR,TNF,TNFAIP3,TNIP1,TAB2,RPL13A,NOCT,NFKBIZ,ATG10,PPP1R15B,BNIP3,LYST,IL7R,LSM5,COLEC12,SLC9A9,ADCY3,FDX1,IGF1R,RAN,NR4A3,PLPP1,ALDH1A2,GRAMD1A,COX6C,NDUFS6,PPARG	39/-
DC3_Bystander	GO Biological Processes	GO:0043065	positive regulation of apoptotic process	-6.84694	-4.54392	596,664,694,708,840,1495,2021,2308,4616,5027,5366,5468,6188,6194,6348,6647,6789,7057,7124,8440,8854,9521,22822,50486,133746,253782,864,941,942,1843,2117,2768,2950,3553,3559,3604,4830,4869,5739,7128,7965,8611,10549,10950,23240,84678	BCL2,BNIP3,BTG1,C1QBP,CASP7,CTNNA1,ENDOG,FOXO1,GADD45B,P2RX7,PMAIP1,PPARG,RPS3,RPS6,CCL3,SOD1,STK4,THBS1,TNF,NCK2,ALDH1A2,EEF1E1,PHLDA1,G0S2,JMY,CERS6,RUNX3,CD80,CD86,DUSP1,ETV3,GNA12,GSTP1,IL1B,IL2RA,TNFRSF9,NME1,NPM1,PTGIR,TNFAIP3,AIMP2,PLPP1,PRDX4,BTG3,TMEM131L,KDM2B	46/-
DC3_Bystander	WikiPathways	WP5078	T cell modulation in pancreatic cancer	-6.57395	-4.31664	941,942,953,3604,6361,6367,7293,10666,1104,3276,3326,3838,3921,5478,5901,6346,7037,9972,6348,6351,9367	CD80,CD86,ENTPD1,TNFRSF9,CCL17,CCL22,TNFRSF4,CD226,RCC1,PRMT1,HSP90AB1,KPNA2,RPSA,PPIA,RAN,CCL1,TFRC,NUP153,CCL3,CCL4,RAB9A	21/-
DC4_Bystander	Reactome Gene Sets	R-HSA-6798695	Neutrophil degranulation	-33.9635	-29.6191	55,161,221,290,317,427,535,823,847,948,960,963,968,1075,1265,1432,1471,1508,1520,1727,1774,1794,2212,2548,2588,2799,2896,3071,3074,3106,3684,3687,3728,3920,4033,4125,4126,4332,4973,5023,5049,5328,5594,5663,5724,5768,5788,5795,5836,5869,5879,5906,6280,6283,6386,6515,6793,7077,7097,7133,7414,7879,8566,8635,8773,8826,9342,9961,10092,10097,10288,10487,10493,10577,10875,11031,23191,23317,23526,25797,2…	ACP3,AP2A2,ALDH3B1,ANPEP,APAF1,ASAH1,ATP6V0A1,CAPN1,CAT,CD36,CD44,CD53,CD68,CTSC,CNN2,MAPK14,CST3,CTSB,CTSS,CYB5R3,DNASE1L1,DOCK2,FCGR2A,GAA,GALNS,GNS,GRN,NCKAP1L,HEXB,HLA-B,ITGAM,ITGAX,JUP,LAMP2,IRAG2,MAN2B1,MANBA,MNDA,OLR1,P2RX1,PAFAH1B2,PLAU,MAPK1,PSEN1,PTAFR,QSOX1,PTPRC,PTPRJ,PYGL,RAB5B,RAC1,RAP1A,S100A9,S100A12,SDCBP,SLC2A3,STK10,TIMP2,TLR2,TNFRSF1B,VCL,RAB7A,PDXK,RNASET2,SNAP23,IQGAP1,SNAP2…	105/-
DC4_Bystander	Reactome Gene Sets	R-HSA-1280218	Adaptive Immune System	-31.0368	-26.9934	160,161,162,695,832,920,948,972,1075,1326,1508,1519,1520,1639,1785,2213,2280,2533,2885,3105,3106,3109,3113,3115,3122,3123,3133,3134,3383,3551,3635,3688,3709,3799,3824,3845,4360,4615,4688,4775,5293,5295,5527,5530,5788,5795,5879,5906,5970,6047,6280,6654,6810,6850,6892,7096,7097,7099,7174,7189,7324,7328,7408,7454,7534,7846,7879,8651,8764,8773,9021,9246,9320,9341,9520,9632,9867,9870,9902,9976,10121,1…	AP2A1,AP2A2,AP1B1,BTK,CAPZB,CD4,CD36,CD74,CTSC,MAP3K8,CTSB,CTSO,CTSS,DCTN1,DNM2,FCGR2B,FKBP1A,FYB1,GRB2,HLA-A,HLA-B,HLA-DMB,HLA-DPA1,HLA-DPB1,HLA-DRA,HLA-DRB1,HLA-E,HLA-F,ICAM1,IKBKB,INPP5D,ITGB1,ITPR2,KIF5B,KLRD1,KRAS,MRC1,MYD88,NCF2,NFATC3,PIK3CD,PIK3R1,PPP2R5C,PPP3CA,PTPRC,PTPRJ,RAC1,RAP1A,RELA,RNF4,S100A9,SOS1,STX4,SYK,TAPBP,TLR1,TLR2,TLR4,TPP2,TRAF6,UBE2E1,UBE2H,VASP,WAS,YWHAZ,TUBA1A,RAB7A,S…	239/-
DC4_Bystander	GO Biological Processes	GO:0030097	hemopoiesis	-28.8765	-25.0092	87,472,537,538,604,613,678,695,836,841,843,863,920,972,1265,1316,1432,1436,1636,1794,2034,2120,2124,2213,2355,2874,2908,3071,3091,3123,3428,3561,3570,3688,3716,3717,3784,3953,3988,4242,4615,4643,4763,4775,4853,4891,5293,5295,5305,5371,5613,5663,5788,5795,5925,5926,6237,6461,6504,6688,6693,6774,6788,6850,7040,7048,7097,7099,7189,7482,7538,8111,8451,8651,8879,9021,9258,9444,9734,9846,10006,10014,10…	ACTN1,ATM,ATP6AP1,ATP7A,BCL6,BCR,ZFP36L2,BTK,CASP3,CASP8,CASP10,CBFA2T3,CD4,CD74,CNN2,KLF6,MAPK14,CSF1R,ACE,DOCK2,EPAS1,ETV6,EVI2B,FCGR2B,FOSL2,GPS2,NR3C1,NCKAP1L,HIF1A,HLA-DRB1,IFI16,IL2RG,IL6R,ITGB1,JAK1,JAK2,KCNQ1,LEPR,LIPA,MFNG,MYD88,MYO1E,NF1,NFATC3,NOTCH2,SLC11A2,PIK3CD,PIK3R1,PIP4K2A,PML,PRKX,PSEN1,PTPRC,PTPRJ,RB1,ARID4A,RRAS,SHB,SLAMF1,SPI1,SPN,STAT3,STK3,SYK,TGFB1,TGFBR2,TLR2,TLR4,TRAF6,…	210/-
DC4_Bystander	Reactome Gene Sets	R-HSA-9012999	RHO GTPase cycle	-27.4456	-23.7033	27,29,87,120,392,394,537,613,752,832,1794,2319,2885,3071,3688,3728,4688,5295,5879,6654,6655,6793,7074,7126,7454,7456,7879,8027,8239,8773,8826,8874,8976,9341,9414,9462,9578,9732,9815,9826,9938,10006,10144,10211,10409,10458,11060,11188,11329,23002,23074,23092,23191,23370,23380,23433,23526,26092,26230,26286,28964,29766,50618,50650,51291,51566,55114,55219,55701,56254,57498,57514,57522,57580,63916,643…	ABL2,ABR,ACTN1,ADD3,ARHGAP1,ARHGAP5,ATP6AP1,BCR,FMNL1,CAPZB,DOCK2,FLOT2,GRB2,NCKAP1L,ITGB1,JUP,NCF2,PIK3R1,RAC1,SOS1,SOS2,STK10,TIAM1,TNFAIP1,WAS,WIPF1,RAB7A,STAM,USP9X,SNAP23,IQGAP1,ARHGEF7,WASL,VAMP3,TJP2,RASAL2,CDC42BPB,DOCK4,GIT2,ARHGEF11,ARHGAP25,ABI1,FAM13A,FLOT1,BASP1,BAIAP2,WWP2,NISCH,STK38,DAAM1,BLTP3B,ARHGAP26,CYFIP1,ARHGEF18,SRGAP2,RHOQ,ARHGAP45,TOR1AIP1,TIAM2,ARFGAP3,GIT1,TMOD3,ITSN2,…	145/-
DC4_Bystander	GO Biological Processes	GO:0098657	import into cell	-26.9711	-23.3256	157,160,161,311,408,613,867,948,950,1184,1265,1453,1601,1785,1794,2055,2060,2208,2213,2885,3055,3587,3643,3684,3688,3784,3953,3988,4035,4360,4542,4615,4641,4643,4688,4864,5031,5538,5594,5663,5868,5869,5879,5899,5914,6198,6272,6504,6507,6515,6526,6533,6548,6583,6642,6653,6844,6850,7099,7867,7879,8036,8411,8867,9094,9107,9368,9844,9902,9938,9990,10462,10479,10487,10550,10859,11006,11031,11252,11276…	GRK3,AP2A1,AP2A2,ANXA11,ARRB1,BCR,CBL,CD36,SCARB2,CLCN5,CNN2,CSNK1D,DAB2,DNM2,DOCK2,CLN8,EPS15,FCER2,FCGR2B,GRB2,HCK,IL10RA,INSR,ITGAM,ITGB1,KCNQ1,LEPR,LIPA,LRP1,MRC1,MYO1F,MYD88,MYO1C,MYO1E,NCF2,NPC1,P2RY6,PPT1,MAPK1,PSEN1,RAB5A,RAB5B,RAC1,RALB,RARA,RPS6KB1,SORT1,SLAMF1,SLC1A3,SLC2A3,SLC5A3,SLC6A6,SLC9A1,SLC22A4,SNX1,SORL1,VAMP2,SYK,TLR4,MAPKAPK3,RAB7A,SHOC2,EEA1,SYNJ1,UNC119,MTMR6,NHERF1,ELMO1,…	117/-
DC4_Bystander	GO Biological Processes	GO:0060627	regulation of vesicle-mediated transport	-25.0627	-21.5634	27,160,392,408,613,695,867,948,1265,1601,1794,2212,2213,2242,2771,3055,3071,3134,3561,3643,3684,4035,4851,5023,5054,5359,5530,5538,5594,5605,5663,5724,5788,5795,5868,5869,5879,5906,6281,6386,6504,6653,6688,6810,6812,6813,6844,6850,7040,7097,7251,7879,8027,8674,8829,8976,9094,9103,9765,9805,9846,10211,10859,10960,11031,11252,22930,23208,23317,23327,28964,29108,29934,51201,54521,55198,55333,55529,5…	ABL2,AP2A1,ARHGAP1,ARRB1,BCR,BTK,CBL,CD36,CNN2,DAB2,DOCK2,FCGR2A,FCGR2B,FES,GNAI2,HCK,NCKAP1L,HLA-F,IL2RG,INSR,ITGAM,LRP1,NOTCH1,P2RX1,SERPINE1,PLSCR1,PPP3CA,PPT1,MAPK1,MAP2K2,PSEN1,PTAFR,PTPRC,PTPRJ,RAB5A,RAB5B,RAC1,RAP1A,S100A10,SDCBP,SLAMF1,SORL1,SPI1,STX4,STXBP1,STXBP2,VAMP2,SYK,TGFB1,TLR2,TSG101,RAB7A,STAM,VAMP4,NRP1,WASL,UNC119,FCGR2C,ZFYVE16,SCRN1,GAB2,FLOT1,LILRB1,LMAN2,RAB31,PACSIN2,RAB3…	96/-
DC4_Bystander	Reactome Gene Sets	R-HSA-1280215	Cytokine Signaling in Immune system	-24.0343	-20.6899	27,604,836,841,867,920,948,960,1026,1027,1154,1230,1234,1265,1326,1398,1432,1436,1439,1845,2162,2208,2885,3055,3091,3105,3106,3113,3115,3122,3123,3133,3134,3383,3454,3455,3551,3554,3556,3561,3570,3572,3587,3588,3635,3663,3684,3687,3688,3716,3717,3845,4092,4205,4215,4261,4615,4988,5293,5295,5306,5371,5495,5594,5601,5609,5610,5724,5795,5970,6283,6464,6503,6654,6655,6672,6774,6809,6810,6813,6844,685…	ABL2,BCL6,CASP3,CASP8,CBL,CD4,CD36,CD44,CDKN1A,CDKN1B,CISH,CCR1,CCR5,CNN2,MAP3K8,CRK,MAPK14,CSF1R,CSF2RB,DUSP3,F13A1,FCER2,GRB2,HCK,HIF1A,HLA-A,HLA-B,HLA-DPA1,HLA-DPB1,HLA-DRA,HLA-DRB1,HLA-E,HLA-F,ICAM1,IFNAR1,IFNAR2,IKBKB,IL1R1,IL1RAP,IL2RG,IL6R,IL6ST,IL10RA,IL10RB,INPP5D,IRF5,ITGAM,ITGAX,ITGB1,JAK1,JAK2,KRAS,SMAD7,MEF2A,MAP3K3,CIITA,MYD88,OPRM1,PIK3CD,PIK3R1,PITPNA,PML,PPM1B,MAPK1,MAPK9,MAP2K7,…	174/-
DC4_Bystander	GO Biological Processes	GO:0002831	regulation of response to biotic stimulus	-23.5463	-20.2811	196,331,695,841,948,1387,1398,1520,2074,2213,2874,2896,3055,3105,3106,3123,3133,3134,3428,3551,3824,4064,4332,4615,4671,5295,5359,5495,5538,5610,5970,6280,6397,6688,6693,6850,7040,7096,7097,7099,7189,7294,7534,7867,8887,9258,9683,9867,10133,10211,10221,10392,10475,10621,10859,10875,10906,11213,22861,22933,22978,23151,23208,23643,25939,29108,29126,29915,51191,51304,54502,54625,55198,55577,56927,57…	AHR,XIAP,BTK,CASP8,CD36,CREBBP,CRK,CTSS,ERCC6,FCGR2B,GPS2,GRN,HCK,HLA-A,HLA-B,HLA-DRB1,HLA-E,HLA-F,IFI16,IKBKB,KLRD1,CD180,MNDA,MYD88,NAIP,PIK3R1,PLSCR1,PPM1B,PPT1,EIF2AK2,RELA,S100A9,SEC14L1,SPI1,SPN,SYK,TGFB1,TLR1,TLR2,TLR4,TRAF6,TXK,YWHAZ,MAPKAPK3,TAX1BP1,MFHAS1,N4BP1,PJA2,OPTN,FLOT1,TRIB1,NOD1,TRIM38,POLR3F,LILRB1,FGL2,TRAFD1,IRAK3,NLRP1,SIRT2,NT5C2,GRAMD4,SYT11,LY96,SAMHD1,PYCARD,CD274,HCFC2…	180/-
DC4_Bystander	GO Biological Processes	GO:0006954	inflammatory response	-22.5716	-19.4313	143,604,695,836,841,948,960,968,1230,1234,1436,2212,2213,2355,2359,2687,2896,2908,3055,3091,3098,3123,3340,3428,3551,3554,3556,3570,3588,3663,3684,3688,3717,3988,4035,4064,4615,4671,4775,4851,4853,4973,5023,5293,5359,5423,5601,5663,5724,5732,5879,5970,6280,6283,6504,6774,6850,7040,7096,7097,7099,7132,7133,8111,8737,8773,8808,9103,9252,9258,9373,9734,9839,9867,10014,10392,10628,10800,22861,22933,2…	PARP4,BCL6,BTK,CASP3,CASP8,CD36,CD44,CD68,CCR1,CCR5,CSF1R,FCGR2A,FCGR2B,FOSL2,FPR3,GGT5,GRN,NR3C1,HCK,HIF1A,HK1,HLA-DRB1,NDST1,IFI16,IKBKB,IL1R1,IL1RAP,IL6R,IL10RB,IRF5,ITGAM,ITGB1,JAK2,LIPA,LRP1,CD180,MYD88,NAIP,NFATC3,NOTCH1,NOTCH2,OLR1,P2RX1,PIK3CD,PLSCR1,POLB,MAPK9,PSEN1,PTAFR,PTGER2,RAC1,RELA,S100A9,S100A12,SLAMF1,STAT3,SYK,TGFB1,TLR1,TLR2,TLR4,TNFRSF1A,TNFRSF1B,GPR68,RIPK1,SNAP23,IL1RL2,FCG…	98/-
DC4_Bystander	GO Biological Processes	GO:0030029	actin filament-based process	-22.4539	-19.34	87,118,408,604,613,752,832,1265,1398,1785,1794,1809,2037,2275,2314,2885,3071,3551,3688,3717,3753,3784,3845,4205,4287,4542,4607,4641,4643,4644,4763,5573,5879,5911,6386,6464,6548,6840,7016,7094,7126,7408,7454,7456,8826,8976,9050,9294,9368,9444,9578,9788,9826,9839,9844,9922,9938,10006,10092,10097,10458,10459,10487,10603,10634,11078,11188,11252,23002,23022,23092,23096,23136,23327,23370,23380,23396,23…	ACTN1,ADD1,ARRB1,BCL6,BCR,FMNL1,CAPZB,CNN2,CRK,DNM2,DOCK2,DPYSL3,EPB41L2,FHL3,FLII,GRB2,NCKAP1L,IKBKB,ITGB1,JAK2,KCNE1,KCNQ1,KRAS,MEF2A,ATXN3,MYO1F,MYBPC3,MYO1C,MYO1E,MYO5A,NF1,PRKAR1A,RAC1,RAP2A,SDCBP,SHC1,SLC9A1,SVIL,TESK1,TLN1,TNFAIP1,VASP,WAS,WIPF1,IQGAP1,WASL,PSTPIP2,S1PR2,NHERF1,QKI,CDC42BPB,MTSS1,ARHGEF11,ZEB2,ELMO1,IQSEC1,ARHGAP25,ABI1,ARPC5,ACTR2,BAIAP2,MAD2L2,CAP1,SH2B2,GAS2L1,TRIOBP,NI…	125/-
DC4_Bystander	GO Biological Processes	GO:0001819	positive regulation of cytokine production	-22.3489	-19.2832	331,405,672,695,841,920,948,972,1432,1436,1545,2212,2213,3091,3098,3105,3113,3115,3133,3134,3428,3554,3556,3570,3572,3663,3717,4155,4615,4671,5054,5293,5295,5452,5601,5610,5663,5724,5788,5795,5914,5970,6504,6653,6693,6774,6850,7040,7096,7097,7099,7110,7189,7294,8737,8764,8808,9103,10211,10288,10392,10621,10859,10865,11213,22861,23411,23633,23643,23765,26137,29072,29108,29126,51043,53833,54502,559…	XIAP,ARNT,BRCA1,BTK,CASP8,CD4,CD36,CD74,MAPK14,CSF1R,CYP1B1,FCGR2A,FCGR2B,HIF1A,HK1,HLA-A,HLA-DPA1,HLA-DPB1,HLA-E,HLA-F,IFI16,IL1R1,IL1RAP,IL6R,IL6ST,IRF5,JAK2,MBP,MYD88,NAIP,SERPINE1,PIK3CD,PIK3R1,POU2F2,MAPK9,EIF2AK2,PSEN1,PTAFR,PTPRC,PTPRJ,RARA,RELA,SLAMF1,SORL1,SPN,STAT3,SYK,TGFB1,TLR1,TLR2,TLR4,TMF1,TRAF6,TXK,RIPK1,TNFRSF14,IL1RL2,FCGR2C,FLOT1,LILRB2,NOD1,POLR3F,LILRB1,ARID5A,IRAK3,NLRP1,SIR…	108/-
DC4_Bystander	KEGG Pathway	hsa05152	Tuberculosis	-22.0501	-19.0067	317,535,537,836,841,843,972,1387,1432,1520,2212,2213,3108,3109,3113,3115,3122,3123,3587,3588,3684,3687,3716,3717,3920,4261,4360,4615,5530,5594,5601,5868,5869,5970,6850,7040,7096,7097,7099,7132,7189,7421,7879,8411,8844,9103,9114,9902,30835,64581,114609,331,1234,2771,3551,3688,6774,8651,23533,23643,146850,196,920,3091,3554,3556,3561,3570,3572,4089,4775,5914,6256,7048,4688,4851,4853,9794,9021,3105	APAF1,ATP6V0A1,ATP6AP1,CASP3,CASP8,CASP10,CD74,CREBBP,MAPK14,CTSS,FCGR2A,FCGR2B,HLA-DMA,HLA-DMB,HLA-DPA1,HLA-DPB1,HLA-DRA,HLA-DRB1,IL10RA,IL10RB,ITGAM,ITGAX,JAK1,JAK2,LAMP2,CIITA,MRC1,MYD88,PPP3CA,MAPK1,MAPK9,RAB5A,RAB5B,RELA,SYK,TGFB1,TLR1,TLR2,TLR4,TNFRSF1A,TRAF6,VDR,RAB7A,EEA1,KSR1,FCGR2C,ATP6V0D1,MRC2,CD209,CLEC7A,TIRAP,XIAP,CCR5,GNAI2,IKBKB,ITGB1,STAT3,SOCS1,PIK3R5,LY96,PIK3R6,AHR,CD4,HIF1A,…	80/-
DC4_Bystander	GO Biological Processes	GO:2000147	positive regulation of cell motility	-21.2615	-18.2393	27,324,394,472,538,604,659,841,972,1230,1398,1436,1545,1601,2549,2771,2896,3071,3091,3383,3554,3570,3643,3678,3687,3688,3717,4215,4249,4323,4641,4851,5031,5054,5155,5168,5293,5295,5328,5530,5594,5605,5724,5788,5795,5879,6198,6237,6239,6386,6504,6667,6693,6774,6810,7040,7048,7074,7099,8660,8754,8764,8829,8874,9373,9448,9647,9732,9734,9922,10457,10501,10507,10509,10982,23411,23625,25777,25836,29108…	ABL2,APC,ARHGAP5,ATM,ATP7A,BCL6,BMPR2,CASP8,CD74,CCR1,CRK,CSF1R,CYP1B1,DAB2,GAB1,GNAI2,GRN,NCKAP1L,HIF1A,ICAM1,IL1R1,IL6R,INSR,ITGA5,ITGAX,ITGB1,JAK2,MAP3K3,MGAT5,MMP14,MYO1C,NOTCH1,P2RY6,SERPINE1,PDGFB,ENPP2,PIK3CD,PIK3R1,PLAU,PPP3CA,MAPK1,MAP2K2,PTAFR,PTPRC,PTPRJ,RAC1,RPS6KB1,RRAS,RREB1,SDCBP,SLAMF1,SP1,SPN,STAT3,STX4,TGFB1,TGFBR2,TIAM1,TLR4,IRS2,ADAM9,TNFRSF14,NRP1,ARHGEF7,PLAA,MAP4K4,PPM1F,DO…	101/-
DC4_Bystander	GO Biological Processes	GO:0002697	regulation of immune effector process	-20.9348	-17.9832	54,196,604,613,695,948,972,1398,2208,2213,2242,2896,3071,3098,3105,3106,3109,3122,3123,3133,3134,3383,3554,3663,3684,3824,4092,4615,5724,5788,5914,6280,6461,6504,6688,6693,6810,6812,6813,6850,7040,7099,7133,7189,7454,8417,8764,9516,9846,10392,10459,10859,10865,10875,11006,11213,22890,23411,29108,29126,51043,51111,51465,53833,55198,56940,64581,84106,115727,146850,149041,163486,201294,259307,388325…	ACP5,AHR,BCL6,BCR,BTK,CD36,CD74,CRK,FCER2,FCGR2B,FES,GRN,NCKAP1L,HK1,HLA-A,HLA-B,HLA-DMB,HLA-DRA,HLA-DRB1,HLA-E,HLA-F,ICAM1,IL1R1,IRF5,ITGAM,KLRD1,SMAD7,MYD88,PTAFR,PTPRC,RARA,S100A9,SHB,SLAMF1,SPI1,SPN,STX4,STXBP1,STXBP2,SYK,TGFB1,TLR4,TNFRSF1B,TRAF6,WAS,STX7,TNFRSF14,LITAF,GAB2,NOD1,MAD2L2,LILRB1,ARID5A,FGL2,LILRB4,IRAK3,ZBTB1,SIRT1,PYCARD,CD274,ZBTB7B,KMT5B,UBE2J1,IL20RB,APPL2,DUSP22,CLEC7A,PR…	84/-
DC4_Bystander	GO Biological Processes	GO:0045087	innate immune response	-20.6715	-17.7585	695,972,1436,2355,2885,3055,3098,3105,3106,3113,3133,3428,3454,3455,3551,3556,3588,3663,3684,3716,3717,3799,3824,4064,4261,4360,4615,4641,4671,4688,5293,5295,5371,5610,5970,6039,6198,6280,6283,6397,6504,6672,6810,6812,6850,7096,7097,7099,7189,7454,7726,8347,8635,8764,8808,8887,9246,9258,9341,9683,9867,10097,10133,10392,10462,10475,10621,10865,10955,22861,22890,22933,23207,23643,23765,25939,29072,…	BTK,CD74,CSF1R,FOSL2,GRB2,HCK,HK1,HLA-A,HLA-B,HLA-DPA1,HLA-E,IFI16,IFNAR1,IFNAR2,IKBKB,IL1RAP,IL10RB,IRF5,ITGAM,JAK1,JAK2,KIF5B,KLRD1,CD180,CIITA,MRC1,MYD88,MYO1C,NAIP,NCF2,PIK3CD,PIK3R1,PML,EIF2AK2,RELA,RNASE6,RPS6KB1,S100A9,S100A12,SEC14L1,SLAMF1,SP100,STX4,STXBP1,SYK,TLR1,TLR2,TLR4,TRAF6,WAS,TRIM26,H2BC4,RNASET2,TNFRSF14,IL1RL2,TAX1BP1,UBE2L6,MFHAS1,VAMP3,N4BP1,PJA2,ACTR2,OPTN,NOD1,CLEC10A,TRI…	132/-
DC4_Bystander	GO Biological Processes	GO:0030099	myeloid cell differentiation	-20.5397	-17.6577	87,537,604,836,841,843,863,920,1432,1436,2034,2124,2355,2908,3071,3123,3428,3717,3784,3988,4615,4763,4853,4891,5293,5295,5305,5371,5613,5663,5795,5925,5926,6688,7040,7048,7097,7099,7189,7538,8111,8651,9258,9444,9846,10006,10320,10365,10370,22904,23186,23411,25946,28962,29766,29887,54790,54861,114609,115727,116151,135228,139716,140685	ACTN1,ATP6AP1,BCL6,CASP3,CASP8,CASP10,CBFA2T3,CD4,MAPK14,CSF1R,EPAS1,EVI2B,FOSL2,NR3C1,NCKAP1L,HLA-DRB1,IFI16,JAK2,KCNQ1,LIPA,MYD88,NF1,NOTCH2,SLC11A2,PIK3CD,PIK3R1,PIP4K2A,PML,PRKX,PSEN1,PTPRJ,RB1,ARID4A,SPI1,TGFB1,TGFBR2,TLR2,TLR4,TRAF6,ZFP36,GPR68,SOCS1,MFHAS1,QKI,GAB2,ABI1,IKZF1,KLF2,CITED2,SBNO2,RCOR1,SIRT1,ZNF385A,OSTM1,TMOD3,SNX10,TET2,SNRK,TIRAP,RASGRP4,FAM210B,CD109,GAB3,ZBTB46	64/-
DC4_Bystander	KEGG Pathway	hsa04144	Endocytosis	-20.0683	-17.2152	157,160,161,377,381,408,832,867,1234,1601,1785,2060,3105,3106,3133,3134,3561,3799,5371,5868,5869,6642,7048,7189,7251,7456,7879,8027,8411,8976,9765,9815,9922,10092,10097,10565,11031,23096,23325,23327,23396,26286,27128,28964,29934,50807,51100,51324,51699,57132,57154,80223,83737,84440,89853,116988,118813,147179	GRK3,AP2A1,AP2A2,ARF3,ARF5,ARRB1,CAPZB,CBL,CCR5,DAB2,DNM2,EPS15,HLA-A,HLA-B,HLA-E,HLA-F,IL2RG,KIF5B,PML,RAB5A,RAB5B,SNX1,TGFBR2,TRAF6,TSG101,WIPF1,RAB7A,STAM,EEA1,WASL,ZFYVE16,GIT2,IQSEC1,ARPC5,ACTR2,ARFGEF1,RAB31,IQSEC2,WASHC4,NEDD4L,PIP5K1C,ARFGAP3,CYTH4,GIT1,SNX12,ASAP1,SH3GLB1,SPG21,VPS29,CHMP1B,SMURF1,RAB11FIP1,ITCH,RAB11FIP4,MVB12B,AGAP3,ZFYVE27,WIPF2	58/-
DC4_Bystander	GO Biological Processes	GO:0002683	negative regulation of immune system process	-19.9647	-17.1254	54,196,472,604,613,695,836,968,972,1265,1398,1432,1831,1845,1997,2213,2874,2896,3055,3071,3105,3106,3123,3133,3134,3428,3635,3824,4092,4332,4763,5045,5295,5538,5573,5788,5795,5914,6397,6504,6688,6693,6850,7040,7099,7534,8111,8451,8525,8651,8764,8887,8976,9258,9404,10221,10288,10457,10859,10875,10906,11006,11025,11213,22933,23151,23208,25793,25939,29126,51043,53833,54625,56834,56927,56940,57045,64…	ACP5,AHR,ATM,BCL6,BCR,BTK,CASP3,CD68,CD74,CNN2,CRK,MAPK14,TSC22D3,DUSP3,ELF1,FCGR2B,GPS2,GRN,HCK,NCKAP1L,HLA-A,HLA-B,HLA-DRB1,HLA-E,HLA-F,IFI16,INPP5D,KLRD1,SMAD7,MNDA,NF1,FURIN,PIK3R1,PPT1,PRKAR1A,PTPRC,PTPRJ,RARA,SEC14L1,SLAMF1,SPI1,SPN,SYK,TGFB1,TLR4,YWHAZ,GPR68,CUL4A,DGKZ,SOCS1,TNFRSF14,TAX1BP1,WASL,MFHAS1,LPXN,TRIB1,LILRB2,GPNMB,LILRB1,FGL2,TRAFD1,LILRB4,LILRB3,IRAK3,SIRT2,GRAMD4,SYT11,FBXO7…	193/-
DC4_Bystander	GO Biological Processes	GO:0031329	regulation of cellular catabolic process	-19.8857	-17.0598	27,215,472,523,535,665,823,826,836,950,3064,3091,3428,3587,3643,3953,4534,4864,5045,5049,5305,5663,5768,5899,6653,6774,7077,7133,7405,8660,8754,8850,8897,8992,9114,9517,9637,9776,9821,10133,10392,10475,22930,22933,23032,23265,23274,23411,23770,25793,25851,25853,26137,26262,27244,29072,29108,51099,51100,51382,53373,55062,56834,57104,58528,64121,65125,81603,83737,90427,90678,94241,112574,128338,140…	ABL2,ABCD1,ATM,ATP6V1A,ATP6V0A1,BNIP3L,CAPN1,CAPNS1,CASP3,SCARB2,HTT,HIF1A,IFI16,IL10RA,INSR,LEPR,MTM1,NPC1,FURIN,PAFAH1B2,PIP4K2A,PSEN1,QSOX1,RALB,SORL1,STAT3,TIMP2,TNFRSF1B,UVRAG,IRS2,ADAM9,KAT2B,MTMR3,ATP6V0E1,ATP6V0D1,SPTLC2,FEZ2,ATG13,RB1CC1,OPTN,NOD1,TRIM38,RAB3GAP1,SIRT2,USP33,EXOC7,CLEC16A,SIRT1,FKBP8,FBXO7,TECPR1,DCAF12,ZBTB20,TSPAN17,SESN1,SETD2,PYCARD,ABHD5,SH3GLB1,ATP6V1D,TPCN1,WIPI1,…	144/-
DC4_Bystander	GO Biological Processes	GO:0044248	cellular catabolic process	-19.8605	-17.0476	18,215,221,290,427,472,549,823,847,948,1200,1545,1636,1785,2011,2548,2581,2687,2752,2799,3029,3030,3032,3073,3074,3155,3176,3428,3920,3964,4035,4077,4534,4864,5168,5305,5321,5538,5663,5862,5973,6280,7040,7189,7251,7405,7879,8027,8564,8879,8887,8897,9342,9373,9520,9673,9776,9821,10133,10295,10392,10404,10908,11337,22933,23001,23092,23208,23274,23339,23475,23503,23673,23710,25793,25851,26090,26100,…	ABAT,ABCD1,ALDH3B1,ANPEP,ASAH1,ATM,AUH,CAPN1,CAT,CD36,TPP1,CYP1B1,ACE,DNM2,MARK2,GAA,GALC,GGT5,GLUL,GNS,HAGH,HADHA,HADHB,HEXA,HEXB,HMGCL,HNMT,IFI16,LAMP2,LGALS8,LRP1,NBR1,MTM1,NPC1,ENPP2,PIP4K2A,PLA2G4A,PPT1,PSEN1,RAB2A,RENBP,S100A9,TGFB1,TRAF6,TSG101,UVRAG,RAB7A,STAM,KMO,SGPL1,TAX1BP1,MTMR3,SNAP29,PLAA,NPEPPS,SLC25A44,ATG13,RB1CC1,OPTN,BCKDK,NOD1,CPQ,PNPLA6,GABARAP,SIRT2,WDFY3,ARHGAP26,SYT11,CLE…	135/-
DC1_Infected	GO Biological Processes	GO:0098657	import into cell	-9.5784	-5.234	3.51477e+184	APP,ATP1A1,BCR,CLCN5,DOCK2,ACSL3,ITGAM,ITGAV,KCNJ14,LDLR,NEDD4,OPHN1,SLC1A4,SLC2A3,SLC7A1,SLC8A1,SLC12A2,SLC15A2,SLC19A1,SORL1,SYK,LRP8,SLC7A5,PICALM,ELMO1,VAV3,SLC27A5,RAB11FIP2,LRRC8B,SLC39A14,EHD4,RAB39A,SLC47A1,CDC42SE2,SLC39A10,DENND1A,CLEC7A,LRRC8C,ARHGAP12,MARCHF3,LDLRAD3,SLC39A11	42/-
DC1_Infected	GO Biological Processes	GO:0019752	carboxylic acid metabolic process	-9.26805	-5.225	31,471,2181,2687,2805,3033,3417,3607,4258,4507,4522,5095,5467,5471,5723,6319,6480,6515,6573,6652,6850,8604,8801,8824,8864,9415,9942,10090,10873,10998,22880,23175,23464,25902,28976,51102,55902,83667,84245,84706,114876,138199,160428,256987,728294,1718,3156,10560,23516,51363,55276,55818,84816,120227,2820,5019,6584,6907,7421,9871,23171,23179,56261,56895,57761,59339,84188,151742,166929,253558	ACACA,ATIC,ACSL3,GGT5,GOT1,HADH,IDH1,FOXK2,MGST2,MTAP,MTHFD1,PCCA,PPARD,PPAT,PSPH,SCD,ST6GAL1,SLC2A3,SLC19A1,SORD,SYK,SLC25A12,SUCLG2,CES2,PER2,FADS2,XYLB,UST,ME3,SLC27A5,MORC2,LPIN1,GCAT,MTHFD1L,ACAD9,MECR,ACSS2,SESN2,MRI1,GPT2,OSBPL1A,CARNMT1,ALDH1L2,SERINC5,D2HGDH,DHCR24,HMGCR,SLC19A2,SLC39A14,CHST15,PGM2,KDM3A,RTN4IP1,CYP2R1,GPD2,OXCT1,SLC22A5,TBL1X,VDR,SEC24D,GPD1L,RGL1,GPCPD1,AGPAT4,TRIB3,P…	70/-
DC1_Infected	GO Biological Processes	GO:1901137	carbohydrate derivative biosynthetic process	-8.71313	-4.846	3.11095e+176	ACACA,ADCY3,ATIC,ACSL3,FUT8,GCNT1,GMDS,MTAP,ATP8,MTHFD1,PPAT,ST6GAL1,SORD,UCK2,VPS9D1,XYLB,UST,GALNT6,PIGN,GLCE,CHST15,PANK1,PIGX,PGM2,UGGT2,ACSS2,MAN1C1,PPCDC,UXS1,PIGZ,TMTC1,FUT10,TMTC4,PIGM,PIGU,XXYLT1,ST6GALNAC3,COG6,MAN2B1	39/-
DC1_Infected	Reactome Gene Sets	R-HSA-9012999	RHO GTPase cycle	-8.48015	-4.812	1.82394e+220	JAG1,ARHGAP4,BCR,DOCK2,FLOT2,OPHN1,PICALM,CDC42BPA,SLC4A7,ARHGAP32,VAV3,CKAP4,CDC42EP1,DAAM1,ARHGAP26,ARHGEF12,GFOD1,STEAP3,CDC42SE2,ARHGAP31,FAM135A,SH3RF1,PEAK1,STARD13,ARHGAP18,ARHGAP12,FGD4,MSI2,PRAG1,FGD2,RALGAPA1,ITGAV,NRP1,SEMA4D,MAPRE2,AUTS2,HEG1,DENND1A,CENPI,KNTC1,DHCR24,KSR1,ELMO1,RASSF1,RGL1,RAB39A,CCDC88C	47/-
DC1_Infected	GO Biological Processes	GO:0015711	organic anion transport	-7.84677	-4.281	3.20218e+140	APBA1,ACSL3,PPARD,SLC1A4,SLC2A3,SLC7A1,SLC19A1,SLC7A5,SLC43A1,SLC25A12,SLC4A7,ABCC4,SLC19A2,SLC27A5,LRRC8B,SLC39A14,SLCO3A1,LRRC8D,SLC47A1,SLC25A40,ANKH,SLC2A9,SLC39A10,LRRC8C,SLC16A10,SFXN2,EMB,SERINC5,SLC22A5,SLC22A16	30/-
DC1_Infected	GO Biological Processes	GO:0098739	import across plasma membrane	-7.39766	-3.956	4.76377e+239	ATP1A1,KCNJ14,SLC1A4,SLC2A3,SLC7A1,SLC8A1,SLC12A2,SLC15A2,SLC19A1,SLC7A5,SLC27A5,LRRC8B,SLC39A14,SLC47A1,SLC39A10,LRRC8C,SLC39A11,ADCY3,ASPH,ATP2B1,CAMK2D,CLCN5,TSC22D3,LDLR,SLC22A5,SOAT1,SLC43A1,SLC4A7,ABCC4,ATP8A1,RAB11FIP2,FBXL5,SLCO3A1,FLVCR1,ANO10,LRRC8D,STEAP3,ANKH,SLC2A9,ATP10A,SLC22A16,SLC16A10,EMB,BCR,BMP6,VEGFA,PER2,ZDHHC21,FLI1,MAP2K6,GPD1L,STK39,CHD7,HEG1	54/-
DC1_Infected	GO Biological Processes	GO:0005996	monosaccharide metabolic process	-6.77017	-3.467	2.53028e+138	FUT8,GOT1,FOXK2,MAN2B1,PFKFB3,PFKFB4,PPARD,SLC2A3,SORD,SLC25A12,PER2,XYLB,SLC39A14,CHST15,PGM2,UXS1,FUT10,GPD2,IDH1,PYGB,GPD1L,ENOSF1,MAN1C1,ST6GALNAC3,ATP8,OXCT1,SUCLG2,ME3,PDIA5,SLC27A5,ALDH1L2	31/-
DC1_Infected	GO Biological Processes	GO:0090407	organophosphate biosynthetic process	-6.57021	-3.305	3.11095e+216	ACACA,ADCY3,ATIC,ACSL3,ATP8,MTHFD1,PPAT,SORD,UCK2,SLC4A7,VPS9D1,XYLB,GPHN,SLC19A2,LPIN1,PIGN,SH3YL1,PANK1,PIGX,ACSS2,AGPAT4,PPCDC,PIGZ,FAR1,PIGM,PIGU,NADK2,DGKH,SGMS2,LCLAT1,SERINC5,FUT8,GMDS,GPD2,HMGCR,IDH1,FOXK2,MTAP,SUCLG2,GPD1L,MACROD1,PGM2,UGGT2,UXS1,ALDH1L2,SLC2A9,ENPP2	47/-
DC1_Infected	Reactome Gene Sets	R-HSA-196849	Metabolism of water-soluble vitamins and cofactors	-6.53252	-3.302	3.14523e+118	ACACA,MTHFD1,PCCA,ENPP2,SLC2A3,SLC19A1,GPHN,SLC19A2,MTHFD1L,PANK1,PPCDC,PARP8,NADK2,ALDH1L2,IDH1,LDLR,LRP8,APP,ATIC,MAOA,SLC25A12,HOMER1,GCAT,SLC25A40,RPTOR,SESN2,ATG10	27/-
DC1_Infected	GO Biological Processes	GO:0006399	tRNA metabolic process	-6.06267	-2.949	3.37669e+100	IARS1,TARBP1,ELP1,FARSB,FARS2,LARS1,PUS7,THADA,GTDC1,NARS2,PUS1,TSEN2,ZCCHC7,PNPT1,ADAT2,TRUB1,TRMT44,ZCCHC4,NSUN4,NUP210	20/-
DC1_Infected	GO Biological Processes	GO:0043648	dicarboxylic acid metabolic process	-5.65868	-2.615	4.71281e+85	ATIC,GOT1,IDH1,MTHFD1,SLC19A1,SUCLG2,ME3,MTHFD1L,GPT2,ALDH1L2,D2HGDH,HADH,IARS1,MAOA,FARSB,PPM1L,PCCA,PSPH,ACSS2	19/-
DC1_Infected	WikiPathways	WP357	Fatty acid biosynthesis	-5.43686	-2.524	3.12181e+74	ACACA,ACSL3,HADH,SCD,MECR,ACSS2,DHCR24,HMGCR,SOAT1,FADS2,GGT5,PCCA,PPARD,SLC22A5,MORC2,ME3,SLC27A5,GPD2	18/-
DC1_Infected	GO Biological Processes	GO:0008360	regulation of cell shape	-5.30246	-2.449	7.42211e+84	VEGFA,SEMA4D,CDC42EP1,EPB41L3,PARVB,WDPCP,CDC42SE2,ATP10A,ARHGAP18,FGD4,PRAG1,SYNE3,FGD2,ENPP2,RREB1,LRP8,FBXW8	17/-
DC1_Infected	GO Biological Processes	GO:0098656	monoatomic anion transmembrane transport	-5.16676	-2.327	1.18465e+68	CLCN5,SLC1A4,SLC12A2,SLC19A1,SLC4A7,ABCC4,LRRC8B,SLC39A14,CLIC4,ANO10,LRRC8D,SLC12A9,LRRC8C,VDR,ANKH	15/-
DC1_Infected	GO Biological Processes	GO:0006520	amino acid metabolic process	-5.13193	-2.306	2.68728e+96	GGT5,GOT1,IARS1,MTAP,MTHFD1,PCCA,PPAT,PSPH,SLC25A12,FARSB,FARS2,GCAT,LARS1,ENOSF1,NARS2,MRI1,GPT2,CARNMT1,SERINC5,UCK2,PGM2	21/-
DC1_Infected	GO Biological Processes	GO:0072337	modified amino acid transport	-4.87112	-2.129	6.50966e+50	SLC1A4,SLC19A1,SLC22A5,ABCC4,SLC19A2,SLC25A40,SLC22A16,SLC7A5,LRRC8D,SLC47A1,LRRC8C	11/-
DC1_Infected	GO Biological Processes	GO:0050801	monoatomic ion homeostasis	-4.73895	-2.038	3.51476e+240	APP,ATP1A1,ATP2B1,BMP6,CAMK2D,ITPR1,PRNP,SLC8A1,SLC12A2,VDR,PICALM,TRIM24,SLC4A7,SLC39A14,CLIC4,FBXL5,STK39,FLVCR1,RAB39A,CLN6,ANKH,SLC12A9,SLC39A10,STIM2,THADA,TMTC4,ITGAV,KCNC4,KCNJ14,ATP8,PKD1,SLC15A2,SLC22A5,SLC25A12,PIEZO1,ATP8A1,LMTK2,SLC25A37,ANO10,STEAP3,SLC47A1,FLVCR2,KCNQ5,SLC2A9,KCNK13,CRACR2A,SLC39A11,FOXK2,RAB11FIP2,LRRC8D,RPTOR,FBXW7,CLCN5,SLC1A4	54/-
DC1_Infected	GO Biological Processes	GO:1903790	guanine nucleotide transmembrane transport	-4.72533	-2.035	6.5731e+71	SLC19A1,ABCC4,LRRC8B,LRRC8C,SLC1A4,SLC25A12,LRRC8D,APBA1,SLC19A2,ADCY3,CAMK2D,GOT1,PSPH,SLC2A3,NSMF,ANKH,SLC15A2	17/-
DC1_Infected	GO Biological Processes	GO:0044272	sulfur compound biosynthetic process	-4.66947	-1.997	3.12181e+114	ACACA,ACSL3,GGT5,MGST2,MTAP,MTHFD1,UST,SLC19A2,GLCE,CHST15,ACSS2,CHAC1,MRI1,IDH1,SUCLG2,FAR1,ST6GAL1,SLC19A1,NSMAF,CLN6,CARNMT1,ALDH1L2,SGMS2,ST6GALNAC3,SYK	25/-
DC1_Infected	Reactome Gene Sets	R-HSA-9013406	RHOQ GTPase cycle	-4.63912	-1.985	4.98385e+40	OPHN1,CDC42BPA,SLC4A7,ARHGAP32,CDC42EP1,ARHGAP26,GFOD1,STEAP3,ARHGAP12	9/-
DC2_Infected	CORUM	CORUM:306	Ribosome, cytoplasmic	-100	-96.998	2197,4736,6125,6128,6130,6134,6135,6136,6137,6138,6141,6142,6143,6144,6146,6147,6152,6154,6155,6156,6158,6159,6161,6164,6165,6167,6168,6169,6170,6171,6173,6176,6181,6189,6191,6192,6193,6201,6202,6204,6206,6207,6208,6209,6210,6222,6223,6224,6227,6228,6229,6230,6231,6232,6233,6234,6235,7311,9045,9349,11224,25873,6166,51065,1933,1936,51504,27335,1051,6727,6748,23480,1978,10399,51389,5438,5441,5685,5…	FAU,RPL10A,RPL5,RPL6,RPL7A,RPL10,RPL11,RPL12,RPL13,RPL15,RPL18,RPL18A,RPL19,RPL21,RPL22,RPL23A,RPL24,RPL26,RPL27,RPL30,RPL28,RPL29,RPL32,RPL34,RPL35A,RPL37,RPL37A,RPL38,RPL39,RPL41,RPL36A,RPLP1,RPLP2,RPS3A,RPS4X,RPS4Y1,RPS5,RPS7,RPS8,RPS10,RPS12,RPS13,RPS14,RPS15,RPS15A,RPS18,RPS19,RPS20,RPS21,RPS23,RPS24,RPS25,RPS26,RPS27,RPS27A,RPS28,RPS29,UBA52,RPL14,RPL23,RPL35,RPL36,RPL36AL,RPS27L,EEF1B2,EEF…	116/-
DC2_Infected	WikiPathways	WP111	Electron transport chain OXPHOS system in mitochondria	-48.2765	-45.5119	513,514,517,518,521,522,1329,1337,1340,1345,1347,1349,1350,1351,4694,4696,4697,4706,4707,4708,4710,4713,4714,4716,4718,4725,7388,9377,9551,10063,10632,10975,27089,29796,55967,126328,54539,3420,6233,7311,7314,9556,84833,116228,5685,5688,5691,5694,7979,11315,2597,5524,6513,5438,5441,3576,353,8942,647087,3094,2729,6742,26517,51142,54543,81892,140823,2745,8605,100128731	ATP5F1D,ATP5F1E,ATP5MC2,ATP5MC3,ATP5ME,ATP5PF,COX5B,COX6A1,COX6B1,COX6C,COX7A2,COX7B,COX7C,COX8A,NDUFA1,NDUFA3,NDUFA4,NDUFAB1,NDUFB1,NDUFB2,NDUFB4,NDUFB7,NDUFB8,NDUFB10,NDUFC2,NDUFS5,UQCRH,COX5A,ATP5MF,COX17,ATP5MG,UQCR11,UQCRQ,UQCR10,NDUFA12,NDUFA11,NDUFB11,IDH3B,RPS27A,UBA52,UBB,ATP5MJ,ATP5MK,COX20,PSMA4,PSMA7,PSMB3,PSMB6,SEM1,PARK7,GAPDH,PTPA,SLC2A1,POLR2I,POLR2L,CXCL8,APRT,KYNU,STMP1,HINT1,GC…	70/-
DC2_Infected	CORUM	CORUM:5380	TRBP containing complex (DICER, RPL7A, EIF6, MOV10 and subunits of the 60S ribosomal particle)	-37.3798	-34.7514	4736,6130,6135,6136,6137,6138,6142,6143,6144,6155,6156,6158,6161,6164,6165,6168,6176,6181,9045,25873	RPL10A,RPL7A,RPL11,RPL12,RPL13,RPL15,RPL18A,RPL19,RPL21,RPL27,RPL30,RPL28,RPL32,RPL34,RPL35A,RPL37A,RPLP1,RPLP2,RPL14,RPL36	20/-
DC2_Infected	Reactome Gene Sets	R-HSA-9711123	Cellular response to chemical stress	-17.3363	-14.9962	475,1329,1337,1340,1345,1347,1349,1350,1351,2729,2950,4697,5052,5685,5688,5691,5694,6233,7311,7314,7979,9377,10063,116228,7388,10975,27089,29796,28956,5300,5438,5441,6923,27166,51428	ATOX1,COX5B,COX6A1,COX6B1,COX6C,COX7A2,COX7B,COX7C,COX8A,GCLC,GSTP1,NDUFA4,PRDX1,PSMA4,PSMA7,PSMB3,PSMB6,RPS27A,UBA52,UBB,SEM1,COX5A,COX17,COX20,UQCRH,UQCR11,UQCRQ,UQCR10,LAMTOR2,PIN1,POLR2I,POLR2L,ELOB,PRELID1,DDX41	35/-
DC2_Infected	Reactome Gene Sets	R-HSA-163210	Formation of ATP by chemiosmotic coupling	-15.7189	-13.4198	513,514,517,518,521,522,9551,9556,10632,84833,1329,1340,1349,1351,5250,7388,9377,29796,211,6742,475,2512,7779,10063,140823,2597	ATP5F1D,ATP5F1E,ATP5MC2,ATP5MC3,ATP5ME,ATP5PF,ATP5MF,ATP5MJ,ATP5MG,ATP5MK,COX5B,COX6B1,COX7B,COX8A,SLC25A3,UQCRH,COX5A,UQCR10,ALAS1,SSBP1,ATOX1,FTL,SLC30A1,COX17,ROMO1,GAPDH	26/-
DC2_Infected	GO Biological Processes	GO:0042255	ribosome assembly	-14.317	-12.0661	6125,6128,6134,6135,6147,6169,6193,6208,6209,6223,6232,6234,51065,6633,6635,6636,27335,57819,6130,6154,6165,9045,11224,6228,8605,201254	RPL5,RPL6,RPL10,RPL11,RPL23A,RPL38,RPS5,RPS14,RPS15,RPS19,RPS27,RPS28,RPS27L,SNRPD2,SNRPE,SNRPF,EIF3K,LSM2,RPL7A,RPL26,RPL35A,RPL14,RPL35,RPS23,PLA2G4C,CENPX	26/-
DC2_Infected	Reactome Gene Sets	R-HSA-1236974	ER-Phagosome pathway	-13.6688	-11.4213	811,3146,5685,5688,5691,5694,6233,6279,7311,7314,7979,8673,9554,23480,10393,51529,6923,3315,6418,2729,5052,9112,28956,84232,2207,3021,8815,4738,1051,3015,3576,5438,5441,6232,3958,55505,55651,80097,201254,51371,51428,6513,11315,3689,2512,54543,10399,5300,4069,10094	CALR,HMGB1,PSMA4,PSMA7,PSMB3,PSMB6,RPS27A,S100A8,UBA52,UBB,SEM1,VAMP8,SEC22B,SEC61G,ANAPC10,ANAPC11,ELOB,HSPB1,SET,GCLC,PRDX1,MTA1,LAMTOR2,MAF1,FCER1G,H3-3B,BANF1,NEDD8,CEBPB,H2AZ1,CXCL8,POLR2I,POLR2L,RPS27,LGALS3,NOP10,NHP2,MZT2B,CENPX,POMP,DDX41,SLC2A1,PARK7,ITGB2,FTL,TOMM7,RACK1,PIN1,LYZ,ARPC3	50/-
DC2_Infected	GO Biological Processes	GO:1901798	positive regulation of signal transduction by p53 class mediator	-11.7603	-9.53972	1984,6135,6154,6167,6201,6209,6224,7314,9349,6125,6279,10399,11315,2729,2950,3315,3958,27166,706,3146,5524,7262,9141	EIF5A,RPL11,RPL26,RPL37,RPS7,RPS15,RPS20,UBB,RPL23,RPL5,S100A8,RACK1,PARK7,GCLC,GSTP1,HSPB1,LGALS3,PRELID1,TSPO,HMGB1,PTPA,PHLDA2,PDCD5	23/-
DC2_Infected	Reactome Gene Sets	R-HSA-9837999	Mitochondrial protein degradation	-6.92861	-4.89595	211,522,1329,6742,9377,10632,27089,27166,51142	ALAS1,ATP5PF,COX5B,SSBP1,COX5A,ATP5MG,UQCRQ,PRELID1,CHCHD2	9/-
DC2_Infected	GO Biological Processes	GO:0030162	regulation of proteolysis	-6.88051	-4.85416	1476,2597,2729,3146,3336,4738,6125,6135,6201,6279,6281,6923,7314,9141,9349,10399,11315,27166,51065,54998,3958,5300,5524	CSTB,GAPDH,GCLC,HMGB1,HSPE1,NEDD8,RPL5,RPL11,RPS7,S100A8,S100A10,ELOB,UBB,PDCD5,RPL23,RACK1,PARK7,PRELID1,RPS27L,AURKAIP1,LGALS3,PIN1,PTPA	23/-
DC2_Infected	GO Biological Processes	GO:0051444	negative regulation of ubiquitin-protein transferase activity	-6.84677	-4.82458	6125,6135,6201,9349,11315,706,2729,150678,7314,9112,201254,4738,5300,5524,1622,2950,3315,3958,10399,8815,29085,1476,2597,6923,8536,811,10169,54543,9554,81892	RPL5,RPL11,RPS7,RPL23,PARK7,TSPO,GCLC,COPS9,UBB,MTA1,CENPX,NEDD8,PIN1,PTPA,DBI,GSTP1,HSPB1,LGALS3,RACK1,BANF1,PHPT1,CSTB,GAPDH,ELOB,CAMK1,CALR,SERF2,TOMM7,SEC22B,SLIRP	30/-
DC2_Infected	Reactome Gene Sets	R-HSA-5368286	Mitochondrial translation initiation	-6.22424	-4.23776	28973,54998,55052,64960,78988,90480,122704,219927	MRPS18B,AURKAIP1,MRPL20,MRPS15,MRPL57,GADD45GIP1,MRPL52,MRPL21	8/-
DC2_Infected	WikiPathways	WP3888	VEGFA VEGFR2 signaling	-6.19477	-4.21397	811,2597,3146,3315,3576,4736,6125,6142,6154,6155,6181,6418,6748,9168,10399,83442	CALR,GAPDH,HMGB1,HSPB1,CXCL8,RPL10A,RPL5,RPL18A,RPL26,RPL27,RPLP2,SET,SSR4,TMSB10,RACK1,SH3BGRL3	16/-
DC2_Infected	GO Biological Processes	GO:0006122	mitochondrial electron transport, ubiquinol to cytochrome c	-5.38813	-3.46202	7388,10975,27089,29796	UQCRH,UQCR11,UQCRQ,UQCR10	4/-
DC2_Infected	CORUM	CORUM:1745	SMN complex	-5.25623	-3.34157	6626,6633,6635,6636,5438,5441,51428,57819,59286,63932,51504,55505,55651,3958,51329	SNRPA,SNRPD2,SNRPE,SNRPF,POLR2I,POLR2L,DDX41,LSM2,UBL5,STEEP1,TRMT112,NOP10,NHP2,LGALS3,ARL6IP4	15/-
DC2_Infected	GO Biological Processes	GO:0006417	regulation of translation	-5.21623	-3.30318	811,1978,1984,2597,3315,6125,6134,6154,6169,6191,6208,10209,10399,27335,51065	CALR,EIF4EBP1,EIF5A,GAPDH,HSPB1,RPL5,RPL10,RPL26,RPL38,RPS4X,RPS14,EIF1,RACK1,EIF3K,RPS27L	15/-
DC2_Infected	GO Biological Processes	GO:0030593	neutrophil chemotaxis	-5.1885	-3.27865	2207,3576,3689,3958,6279,51192,353,1476,2512,2950,3146,4069,4718,6282,6727,8673,28956,6223	FCER1G,CXCL8,ITGB2,LGALS3,S100A8,CKLF,APRT,CSTB,FTL,GSTP1,HMGB1,LYZ,NDUFC2,S100A11,SRP14,VAMP8,LAMTOR2,RPS19	18/-
DC2_Infected	Reactome Gene Sets	R-HSA-9609507	Protein localization	-5.05154	-3.15584	4714,6233,7311,7314,10063,23480,26517,51142,54543,706,4666,6135,6727,90522,140823,51234,3689,6281	NDUFB8,RPS27A,UBA52,UBB,COX17,SEC61G,TIMM13,CHCHD2,TOMM7,TSPO,NACA,RPL11,SRP14,YIF1B,ROMO1,EMC4,ITGB2,S100A10	18/-
DC2_Infected	GO Biological Processes	GO:0006414	translational elongation	-4.88852	-3.00048	1933,1936,1984,6176,6181,10399,1978,10209	EEF1B2,EEF1D,EIF5A,RPLP1,RPLP2,RACK1,EIF4EBP1,EIF1	8/-
DC2_Infected	WikiPathways	WP678	Arachidonate epoxygenase epoxide hydrolase	-4.73427	-2.85882	1351,2950,9377,1051,5685	COX8A,GSTP1,COX5A,CEBPB,PSMA4	5/-
DC3_Infected	GO Biological Processes	GO:0050865	regulation of cell activation	-20.3221	-15.9777	100,596,836,864,868,941,942,958,1029,1236,1540,1880,3398,3553,3559,3566,3575,3600,3601,3604,3624,3707,3718,5290,5341,5795,6188,6348,6605,6777,7037,7057,7107,7124,7128,7293,7474,8013,8440,8530,9308,9473,10148,10385,10538,10666,23240,27242,50848,55824,64092,84807,860,953,2185,2730,3394,3988,4783,5579,5734,5912,6194,6482,6775,7410,9590,10398,50615,55619,57823,5465,9435,10725,4301,3915,4811,6789,7052…	ADA,BCL2,CASP3,RUNX3,CBLB,CD80,CD86,CD40,CDKN2A,CCR7,CYLD,GPR183,ID2,IL1B,IL2RA,IL4R,IL7R,IL15,IL15RA,TNFRSF9,INHBA,ITPKB,JAK3,PIK3CA,PLEK,PTPRJ,RPS3,CCL3,SMARCE1,STAT5B,TFRC,THBS1,GPR137B,TNF,TNFAIP3,TNFRSF4,WNT5A,NR4A3,NCK2,CST7,CD83,THEMIS2,EBI3,BTN2A2,BATF,CD226,TMEM131L,TNFRSF21,F11R,PAG1,SAMSN1,NFKBID,RUNX2,ENTPD1,PTK2B,GCLM,IRF8,LIPA,NFIL3,PRKCB,PTGER4,RAP2B,RPS6,ST3GAL1,STAT4,VAV2,AKAP12,…	92/-
DC3_Infected	GO Biological Processes	GO:0071345	cellular response to cytokine stimulus	-16.9285	-13.0613	330,958,965,1236,1843,2117,2185,2730,3394,3553,3559,3566,3575,3600,3601,3624,3718,4046,4783,4790,4792,5292,5795,6188,6348,6351,6361,6367,6772,6775,6776,6777,7037,7057,7114,7124,7185,7293,7474,8784,8828,9181,9590,10010,10148,10402,10678,10725,27242,50615,84159,836,2021,51667,3604	BIRC3,CD40,CD58,CCR7,DUSP1,ETV3,PTK2B,GCLM,IRF8,IL1B,IL2RA,IL4R,IL7R,IL15,IL15RA,INHBA,JAK3,LSP1,NFIL3,NFKB1,NFKBIA,PIM1,PTPRJ,RPS3,CCL3,CCL4,CCL17,CCL22,STAT1,STAT4,STAT5A,STAT5B,TFRC,THBS1,TMSB4X,TNF,TRAF1,TNFRSF4,WNT5A,TNFRSF18,NRP2,ARHGEF2,AKAP12,TANK,EBI3,ST3GAL6,B3GNT2,NFAT5,TNFRSF21,IL21R,ARID5B,CASP3,ENDOG,NUB1,TNFRSF9	55/-
DC3_Infected	Reactome Gene Sets	R-HSA-156902	Peptide chain elongation	-16.4626	-12.7203	1915,3921,6125,6128,6134,6136,6154,6164,6168,6173,6187,6188,6191,6193,6194,6204,6218,6228,6230,51121,10952,90701,3553,4790,4792,5290,5579,6772,7124,23118,9060,7407,26284,28957,51069,51650,54148,65003,79023,598,4869,6482,85437,128866,11340,10318,132864,481,2262,3276,3718,5978,10362,23479,549,2744,6303,6611,64087,152926,8440,3915,3983,5921,6324,7410,8828,10154,10398,83464,1029,10360,102157402,8996,…	EEF1A1,RPSA,RPL5,RPL6,RPL10,RPL12,RPL26,RPL34,RPL37A,RPL36A,RPS2,RPS3,RPS4X,RPS5,RPS6,RPS10,RPS17,RPS23,RPS25,RPL26L1,SEC61B,SEC11C,IL1B,NFKB1,NFKBIA,PIK3CA,PRKCB,STAT1,TNF,TAB2,PAPSS2,VARS1,ERAL1,MRPS28,MRPL2,MRPS33,MRPL39,MRPL11,NUP37,BCL2L1,NPM1,ST3GAL1,ZCRB1,CHMP4B,EXOSC8,TNIP1,CPEB2,ATP1B1,GPC5,PRMT1,JAK3,REST,HMG20B,ISCU,AUH,GLS,SAT1,SMS,MCCC2,PPM1K,NCK2,LAMC1,ABLIM1,RASA1,SCN1B,VAV2,NRP2,P…	78/-
DC3_Infected	Reactome Gene Sets	R-HSA-1280215	Cytokine Signaling in Immune system	-14.4914	-11.3231	330,596,598,836,941,942,958,1846,2002,2185,2308,3394,3553,3559,3566,3575,3600,3601,3604,3718,4790,4792,4869,5290,5292,5770,5783,5795,6348,6351,6367,6624,6772,6775,6776,6777,7124,7184,7293,8784,8835,9020,10018,10148,10538,23118,50615,57161,79023,840,1029,1163,1495,3915,4616,5366,5468,5579,5734,6789,7039,7185,7474,7709,9170,3164,6194,7057,9586,29941	BIRC3,BCL2,BCL2L1,CASP3,CD80,CD86,CD40,DUSP4,ELK1,PTK2B,FOXO1,IRF8,IL1B,IL2RA,IL4R,IL7R,IL15,IL15RA,TNFRSF9,JAK3,NFKB1,NFKBIA,NPM1,PIK3CA,PIM1,PTPN1,PTPN13,PTPRJ,CCL3,CCL4,CCL22,FSCN1,STAT1,STAT4,STAT5A,STAT5B,TNF,HSP90B1,TNFRSF4,TNFRSF18,SOCS2,MAP3K14,BCL2L11,EBI3,BATF,TAB2,IL21R,PELI2,NUP37,CASP7,CDKN2A,CKS1B,CTNNA1,LAMC1,GADD45B,PMAIP1,PPARG,PRKCB,PTGER4,STK4,TGFA,TRAF1,WNT5A,ZBTB17,LPAR2,NR4A…	70/-
DC3_Infected	GO Biological Processes	GO:1902532	negative regulation of intracellular signal transduction	-13.0846	-10.2316	596,598,1540,1827,1843,1846,2021,2308,2907,3276,3553,3925,4792,5341,5465,5468,5770,5795,6397,6772,7057,7088,7114,7128,7345,8440,8996,9181,9420,9455,9709,9711,10010,10318,10385,11315,56937,80014,84243,84919,127018,143686,171392,200734	BCL2,BCL2L1,CYLD,RCAN1,DUSP1,DUSP4,ENDOG,FOXO1,GRINA,PRMT1,IL1B,STMN1,NFKBIA,PLEK,PPARA,PPARG,PTPN1,PTPRJ,SEC14L1,STAT1,THBS1,TLE1,TMSB4X,TNFAIP3,UCHL1,NCK2,NOL3,ARHGEF2,CYP7B1,HOMER2,HERPUD1,RUBCN,TANK,TNIP1,BTN2A2,PARK7,PMEPA1,WWC2,ZDHHC18,PPP1R15B,LYPLAL1,SESN3,ZNF675,SPRED2	44/-
DC3_Infected	GO Biological Processes	GO:0051336	regulation of hydrolase activity	-12.7747	-10.0101	330,341,596,597,598,958,1029,1992,3925,4869,5272,5341,5366,5468,5978,5996,6188,6348,6351,6361,6367,7052,7057,7107,7124,7184,7410,8530,8996,9628,9693,9882,9910,10010,10154,11138,11315,27074,54662,55619,58504,83464,84919	BIRC3,APOC1,BCL2,BCL2A1,BCL2L1,CD40,CDKN2A,SERPINB1,STMN1,NPM1,SERPINB9,PLEK,PMAIP1,PPARG,REST,RGS1,RPS3,CCL3,CCL4,CCL17,CCL22,TGM2,THBS1,GPR137B,TNF,HSP90B1,VAV2,CST7,NOL3,RGS6,RAPGEF2,TBC1D4,RABGAP1L,TANK,PLXNC1,TBC1D8,PARK7,LAMP3,TBC1D13,DOCK10,ARHGAP22,APH1B,PPP1R15B	43/-
DC3_Infected	GO Biological Processes	GO:0031401	positive regulation of protein modification process	-12.6494	-9.89601	330,596,868,941,942,958,1029,1236,2074,2081,2185,3553,3600,3624,5770,5795,5912,6187,6188,6789,7037,7039,7057,7124,7295,7474,8099,8440,8784,9175,9181,9693,10010,10267,10318,11315,23118,23328,23531,54602,54757,57161,79899,84919,150684,5341,5465,6259,7114,7345,26137,1540,1843,1846,1880,2308,3276,4616,5468,6348,9170,9590,10385,29969,171392,200734,901,4869,5570,1915,6125,54984,3398,4792,5292,7128,7185…	BIRC3,BCL2,CBLB,CD80,CD86,CD40,CDKN2A,CCR7,ERCC6,ERN1,PTK2B,IL1B,IL15,INHBA,PTPN1,PTPRJ,RAP2B,RPS2,RPS3,STK4,TFRC,TGFA,THBS1,TNF,TXN,WNT5A,CDK2AP1,NCK2,TNFRSF18,MAP3K13,ARHGEF2,RAPGEF2,TANK,RAMP1,TNIP1,PARK7,TAB2,SASH1,MMD,NDFIP2,FAM20A,PELI2,PRR5L,PPP1R15B,COMMD1,PLEK,PPARA,RYK,TMSB4X,UCHL1,ZBTB20,CYLD,DUSP1,DUSP4,GPR183,FOXO1,PRMT1,GADD45B,PPARG,CCL3,LPAR2,AKAP12,BTN2A2,MDFIC,ZNF675,SPRED2,CCNG…	80/-
DC3_Infected	GO Biological Processes	GO:0001776	leukocyte homeostasis	-12.2809	-9.55971	100,596,836,1880,3559,3575,3718,3988,5142,5366,6194,6777,7128,9469,10018,55619,55690,598,840,7474,27242,1236,1540,3398,3624,3707,6218,2074,2185,2308,3553,3915,5290,8013,50848,55362,128866,171392,868,3600,10538	ADA,BCL2,CASP3,GPR183,IL2RA,IL7R,JAK3,LIPA,PDE4B,PMAIP1,RPS6,STAT5B,TNFAIP3,CHST3,BCL2L11,DOCK10,PACS1,BCL2L1,CASP7,WNT5A,TNFRSF21,CCR7,CYLD,ID2,INHBA,ITPKB,RPS17,ERCC6,PTK2B,FOXO1,IL1B,LAMC1,PIK3CA,NR4A3,F11R,TMEM63B,CHMP4B,ZNF675,CBLB,IL15,BATF	41/-
DC3_Infected	Canonical Pathways	M45	PID CD40 PATHWAY	-11.7966	-9.14242	330,598,868,958,3718,4790,4792,6776,7128,7185,9020,596,597,1540,3553,4616,5579,6351,7124,23118,836,840,5966,7295,10010,3600,5290,9586,1163,2272,3915,7709,6772,6775,2081,5468,6348,7184,7410,4046,6361,6367,941,942,2002,5921,27071,55824,1915,114614,6188,9367,10398,57161,10318,7456,8440,9170,9181,64005,1345,5465,10018,1029,2185,6128,2308,8310,9060,1843,9590,23048,5272,3394,1846,864,1889,5978,50848	BIRC3,BCL2L1,CBLB,CD40,JAK3,NFKB1,NFKBIA,STAT5A,TNFAIP3,TRAF1,MAP3K14,BCL2,BCL2A1,CYLD,IL1B,GADD45B,PRKCB,CCL4,TNF,TAB2,CASP3,CASP7,REL,TXN,TANK,IL15,PIK3CA,CREB5,CKS1B,FHIT,LAMC1,ZBTB17,STAT1,STAT4,ERN1,PPARG,CCL3,HSP90B1,VAV2,LSP1,CCL17,CCL22,CD80,CD86,ELK1,RASA1,DAPP1,PAG1,EEF1A1,MIR155HG,RPS3,RAB9A,MYL9,PELI2,TNIP1,WIPF1,NCK2,LPAR2,ARHGEF2,MYO1G,COX6C,PPARA,BCL2L11,CDKN2A,PTK2B,RPL6,FOXO1,ACO…	79/-
DC3_Infected	GO Biological Processes	GO:0002683	negative regulation of immune system process	-11.0287	-8.40854	100,836,864,868,941,942,966,1029,1843,3398,3559,3566,3575,3624,3718,5272,5292,5468,5734,5795,6348,6397,7057,7107,7124,7128,8530,10385,23240,27242,55824,64092,84243,127018,171392,596,694,1495,1594,2117,2185,3553,3604,4869,5311,5739,5978,6772,6789,7474,7709,8440,8611,8854,9693,54984,80014,84678,5465,5921,10154	ADA,CASP3,RUNX3,CBLB,CD80,CD86,CD59,CDKN2A,DUSP1,ID2,IL2RA,IL4R,IL7R,INHBA,JAK3,SERPINB9,PIM1,PPARG,PTGER4,PTPRJ,CCL3,SEC14L1,THBS1,GPR137B,TNF,TNFAIP3,CST7,BTN2A2,TMEM131L,TNFRSF21,PAG1,SAMSN1,ZDHHC18,LYPLAL1,ZNF675,BCL2,BTG1,CTNNA1,CYP27B1,ETV3,PTK2B,IL1B,TNFRSF9,NPM1,PKD2,PTGIR,REST,STAT1,STK4,WNT5A,ZBTB17,NCK2,PLPP1,ALDH1A2,RAPGEF2,PINX1,WWC2,KDM2B,PPARA,RASA1,PLXNC1	61/-
DC3_Infected	KEGG Pathway	hsa04210	Apoptosis	-10.8178	-8.22927	330,596,597,598,836,840,2021,2081,4616,4790,4792,5290,5366,5783,7124,7185,9020,10018,1029,27242,7029,57099,2730,8996,152926,901,7057,143686,2002,3553,5978,79899,309,1396,1495,2074,2272,3624,6789,50486,3988,4082,4580,4832,9706,10063,11315,54463,54974,55750,83943,389203,1236,9693,6777,7474,84159,50848,128866,10046,10409,9420,7039,11194,25874,5966,6154,6188,5468,7037	BIRC3,BCL2,BCL2A1,BCL2L1,CASP3,CASP7,ENDOG,ERN1,GADD45B,NFKB1,NFKBIA,PIK3CA,PMAIP1,PTPN13,TNF,TRAF1,MAP3K14,BCL2L11,CDKN2A,TNFRSF21,TFDP2,AVEN,GCLM,NOL3,PPM1K,CCNG2,THBS1,SESN3,ELK1,IL1B,REST,PRR5L,ANXA6,CRIP1,CTNNA1,ERCC6,FHIT,INHBA,STK4,G0S2,LIPA,MARCKS,MTX1,NME3,ULK2,COX17,PARK7,RETREG1,THG1L,AGK,IMMP2L,SMIM20,CCR7,RAPGEF2,STAT5B,WNT5A,ARID5B,F11R,CHMP4B,MAMLD1,BASP1,CYP7B1,TGFA,ABCB8,MPC2,REL…	70/-
DC3_Infected	WikiPathways	WP3888	VEGFA VEGFR2 signaling	-10.1764	-7.6771	596,598,1495,1827,2002,2081,2185,2308,3164,4301,4790,4792,5290,5579,5770,5795,6125,6154,6194,6624,6772,7114,7295,7410,8013,8828,9709,11080,23597,51278	BCL2,BCL2L1,CTNNA1,RCAN1,ELK1,ERN1,PTK2B,FOXO1,NR4A1,AFDN,NFKB1,NFKBIA,PIK3CA,PRKCB,PTPN1,PTPRJ,RPL5,RPL26,RPS6,FSCN1,STAT1,TMSB4X,TXN,VAV2,NR4A3,NRP2,HERPUD1,DNAJB4,ACOT9,IER5	30/-
DC3_Infected	GO Biological Processes	GO:0043065	positive regulation of apoptotic process	-10.0478	-7.56075	596,694,836,840,958,1029,1495,1540,2021,2308,3164,3394,3624,4616,5366,5468,5978,6154,6188,6194,6348,6789,7052,7057,7124,7474,8440,8854,9590,9693,10018,11315,22822,50486	BCL2,BTG1,CASP3,CASP7,CD40,CDKN2A,CTNNA1,CYLD,ENDOG,FOXO1,NR4A1,IRF8,INHBA,GADD45B,PMAIP1,PPARG,REST,RPL26,RPS3,RPS6,CCL3,STK4,TGM2,THBS1,TNF,WNT5A,NCK2,ALDH1A2,AKAP12,RAPGEF2,BCL2L11,PARK7,PHLDA1,G0S2	34/-
DC3_Infected	Reactome Gene Sets	R-HSA-451927	Interleukin-2 family signaling	-9.92473	-7.45538	2185,3559,3600,3601,3718,5290,6772,6775,6776,6777,50615,596,5579,5921,8835,598,3566,3575,5292,5311,2002,4790,7410,6194,8440,5770,3394,5795,10018,7057,6361,4783,2308,5996,55824,23118,26018,57823,51316,597,942,7295,860,9586,4580,100	PTK2B,IL2RA,IL15,IL15RA,JAK3,PIK3CA,STAT1,STAT4,STAT5A,STAT5B,IL21R,BCL2,PRKCB,RASA1,SOCS2,BCL2L1,IL4R,IL7R,PIM1,PKD2,ELK1,NFKB1,VAV2,RPS6,NCK2,PTPN1,IRF8,PTPRJ,BCL2L11,THBS1,CCL17,NFIL3,FOXO1,RGS1,PAG1,TAB2,LRIG1,SLAMF7,PLAC8,BCL2A1,CD86,TXN,RUNX2,CREB5,MTX1,ADA	46/-
DC3_Infected	GO Biological Processes	GO:0001819	positive regulation of cytokine production	-9.17396	-6.80267	941,942,958,965,1236,3394,3553,3566,3600,5142,5734,5795,6188,6348,6772,6777,7057,7124,7474,8013,9181,9308,9590,10010,10148,10538,10666,11315,23180,26137,255231,836,3164,3559,3988,4065,4790,5739,5966,6351,6361,6367,7037,7128,7293,9435,9473,10318,11343,23118,50848,57410,84807,840,1594,4792,25819,100,313,330,1540,4363,5465,5468,7114,8530,2002,2185,3624,5292,5978,7181,8611,8854,9420,10018,56937,57655…	CD80,CD86,CD40,CD58,CCR7,IRF8,IL1B,IL4R,IL15,PDE4B,PTGER4,PTPRJ,RPS3,CCL3,STAT1,STAT5B,THBS1,TNF,WNT5A,NR4A3,ARHGEF2,CD83,AKAP12,TANK,EBI3,BATF,CD226,PARK7,RFTN1,ZBTB20,MCOLN2,CASP3,NR4A1,IL2RA,LIPA,LY75,NFKB1,PTGIR,REL,CCL4,CCL17,CCL22,TFRC,TNFAIP3,TNFRSF4,CHST2,THEMIS2,TNIP1,MGLL,TAB2,F11R,SCYL1,NFKBID,CASP7,CYP27B1,NFKBIA,NOCT,ADA,AOAH,BIRC3,CYLD,ABCC1,PPARA,PPARG,TMSB4X,CST7,ELK1,PTK2B,INHBA,…	93/-
DC3_Infected	GO Biological Processes	GO:0050778	positive regulation of immune response	-9.00023	-6.66279	100,596,868,941,942,958,1236,1540,3553,3566,3600,3988,4790,4792,5142,5290,5579,5795,6188,6777,7037,7124,7128,7410,7474,8013,9473,10318,10385,10666,11315,23180,27242,64005,81035,84807	ADA,BCL2,CBLB,CD80,CD86,CD40,CCR7,CYLD,IL1B,IL4R,IL15,LIPA,NFKB1,NFKBIA,PDE4B,PIK3CA,PRKCB,PTPRJ,RPS3,STAT5B,TFRC,TNF,TNFAIP3,VAV2,WNT5A,NR4A3,THEMIS2,TNIP1,BTN2A2,CD226,PARK7,RFTN1,TNFRSF21,MYO1G,COLEC12,NFKBID	36/-
DC3_Infected	GO Biological Processes	GO:0043122	regulation of canonical NF-kappaB signal transduction	-8.98325	-6.65587	330,958,1236,3553,4792,5579,5966,6772,7037,7088,7114,7124,7128,7185,7474,10010,10318,10725,23118,51523,54602,57161,171392	BIRC3,CD40,CCR7,IL1B,NFKBIA,PRKCB,REL,STAT1,TFRC,TLE1,TMSB4X,TNF,TNFAIP3,TRAF1,WNT5A,TANK,TNIP1,NFAT5,TAB2,CXXC5,NDFIP2,PELI2,ZNF675	23/-
DC3_Infected	WikiPathways	WP4630	Measles virus infection	-8.91535	-6.59624	596,598,836,868,3553,3559,3718,4790,4792,5290,6772,6776,6777,7128,9367,23118,2002,5770,6194,7410,8835,2185,5579,6775,7124,9586,840,864,953,958,965,4616,9020,10018,3566,2308,5292,3575,1029,3600,3601,25906,1236,6348,6351,6361,6367,10148,50615,4783,5966,4082,8440,5734,5366,7185,130340	BCL2,BCL2L1,CASP3,CBLB,IL1B,IL2RA,JAK3,NFKB1,NFKBIA,PIK3CA,STAT1,STAT5A,STAT5B,TNFAIP3,RAB9A,TAB2,ELK1,PTPN1,RPS6,VAV2,SOCS2,PTK2B,PRKCB,STAT4,TNF,CREB5,CASP7,RUNX3,ENTPD1,CD40,CD58,GADD45B,MAP3K14,BCL2L11,IL4R,FOXO1,PIM1,IL7R,CDKN2A,IL15,IL15RA,ANAPC15,CCR7,CCL3,CCL4,CCL17,CCL22,EBI3,IL21R,NFIL3,REL,MARCKS,NCK2,PTGER4,PMAIP1,TRAF1,AP1S3	57/-
DC3_Infected	GO Biological Processes	GO:2001236	regulation of extrinsic apoptotic signaling pathway	-8.86896	-6.55707	596,598,1495,1540,2730,3553,3624,5366,6789,7057,7124,7128,7185,8996,9181,11315,50486,2907,5770,6154,6188,7474,8440,9709,10018,2081,84919,2074,2308,3276,4869,6605,22876,51278,79621,135112,200734	BCL2,BCL2L1,CTNNA1,CYLD,GCLM,IL1B,INHBA,PMAIP1,STK4,THBS1,TNF,TNFAIP3,TRAF1,NOL3,ARHGEF2,PARK7,G0S2,GRINA,PTPN1,RPL26,RPS3,WNT5A,NCK2,HERPUD1,BCL2L11,ERN1,PPP1R15B,ERCC6,FOXO1,PRMT1,NPM1,SMARCE1,INPP5F,IER5,RNASEH2B,NCOA7,SPRED2	37/-
DC3_Infected	GO Biological Processes	GO:1901699	cellular response to nitrogen compound	-8.85593	-6.54895	366,598,836,840,1495,2308,2730,3164,3276,3624,3718,4363,4790,4869,5290,5311,5468,5579,5770,6772,6776,6777,7052,7124,7184,8013,8835,9181,9693,9882,81035,132864,143686,178,596,1236,1594,2185,5272,5292,5465,5734,5978,6775,7057,7181,8611,9420,10018,10267,56937,2002,57655	AQP9,BCL2L1,CASP3,CASP7,CTNNA1,FOXO1,GCLM,NR4A1,PRMT1,INHBA,JAK3,ABCC1,NFKB1,NPM1,PIK3CA,PKD2,PPARG,PRKCB,PTPN1,STAT1,STAT5A,STAT5B,TGM2,TNF,HSP90B1,NR4A3,SOCS2,ARHGEF2,RAPGEF2,TBC1D4,COLEC12,CPEB2,SESN3,AGL,BCL2,CCR7,CYP27B1,PTK2B,SERPINB9,PIM1,PPARA,PTGER4,REST,STAT4,THBS1,NR2C1,PLPP1,CYP7B1,BCL2L11,RAMP1,PMEPA1,ELK1,GRAMD1A	53/-
DC4_Infected	Reactome Gene Sets	R-HSA-6798695	Neutrophil degranulation	-40.1513	-35.8069	102,221,272,290,302,317,410,427,535,718,823,948,960,967,968,1075,1476,1508,1520,1535,1536,1727,2207,2212,2268,2495,2517,2760,2799,2896,3071,3074,3482,3683,3689,3958,4048,4069,4126,4332,4758,4973,5337,5547,5594,5611,5724,5788,5795,5836,6279,6280,6283,6386,6793,7077,7133,7305,8566,8773,8804,8826,8836,9535,9961,10043,10159,10288,10312,10493,10577,10875,11010,11031,23191,23601,25797,25798,25801,25840…	ADAM10,ALDH3B1,AMPD3,ANPEP,ANXA2,APAF1,ARSA,ASAH1,ATP6V0A1,C3,CAPN1,CD36,CD44,CD63,CD68,CTSC,CSTB,CTSB,CTSS,CYBA,CYBB,CYB5R3,FCER1G,FCGR2A,FGR,FTH1,FUCA1,GM2A,GNS,GRN,NCKAP1L,HEXB,IGF2R,ITGAL,ITGB2,LGALS3,LTA4H,LYZ,MANBA,MNDA,NEU1,OLR1,PLD1,PRCP,MAPK1,DNAJC3,PTAFR,PTPRC,PTPRJ,PYGL,S100A8,S100A9,S100A12,SDCBP,STK10,TIMP2,TNFRSF1B,TYROBP,PDXK,SNAP23,CREG1,IQGAP1,GGH,GMFG,MVP,TOM1,ATP6AP2,LILRB2,TCI…	95/-
DC4_Infected	GO Biological Processes	GO:0032103	positive regulation of response to external stimulus	-25.141	-21.0976	102,659,718,836,948,1075,1230,1374,1436,1520,1535,2664,2896,3055,3071,3133,3134,3148,3428,3430,3572,3665,3956,3957,3965,4023,4064,4332,4615,4671,5054,5594,5595,5747,5795,5880,6279,6280,6283,6369,6622,6688,6809,6810,6850,7074,7132,7294,7305,7409,7706,7941,9258,9647,9867,10133,10211,10392,11213,22933,23765,26253,51157,54502,55577,57118,57162,57590,63940,79647,79792,80216,80231,81622,81844,83666,840…	ADAM10,BMPR2,C3,CASP3,CD36,CTSC,CCR1,CPT1A,CSF1R,CTSS,CYBA,GDI1,GRN,HCK,NCKAP1L,HLA-E,HLA-F,HMGB2,IFI16,IFI35,IL6ST,IRF7,LGALS1,LGALS2,LGALS9,LPL,CD180,MNDA,MYD88,NAIP,SERPINE1,MAPK1,MAPK3,PTK2,PTPRJ,RAC2,S100A8,S100A9,S100A12,CCL24,SNCA,SPI1,STX3,STX4,SYK,TIAM1,TNFRSF1A,TXK,TYROBP,VAV1,TRIM25,PLA2G7,MFHAS1,PPM1F,PJA2,OPTN,FLOT1,NOD1,IRAK3,SIRT2,IL17RA,CLEC4E,ZNF580,RBM47,NAGK,CAMK1D,PELI1,WDFY1,…	160/-
DC4_Infected	GO Biological Processes	GO:0060627	regulation of vesicle-mediated transport	-24.6355	-20.8679	160,301,302,408,718,948,967,1535,1601,2207,2212,2213,2242,2268,2771,3055,3071,3134,3561,3643,3689,3958,3965,4035,4851,5054,5337,5530,5538,5594,5595,5724,5788,5795,5880,6281,6385,6386,6622,6653,6688,6810,6813,6850,8027,8650,8674,8832,8934,8976,9103,9765,9846,10211,10859,11031,11252,23208,23327,23345,26119,26175,28964,55198,55529,55823,57102,57118,60682,79772,80331,84062,84961,88455,140775,140885,2…	AP2A1,ANXA1,ANXA2,ARRB1,C3,CD36,CD63,CYBA,DAB2,FCER1G,FCGR2A,FCGR2B,FES,FGR,GNAI2,HCK,NCKAP1L,HLA-F,IL2RG,INSR,ITGB2,LGALS3,LGALS9,LRP1,NOTCH1,SERPINE1,PLD1,PPP3CA,PPT1,MAPK1,MAPK3,PTAFR,PTPRC,PTPRJ,RAC2,S100A10,SDC4,SDCBP,SNCA,SORL1,SPI1,STX4,STXBP2,SYK,STAM,NUMB,VAMP4,CD84,RAB29,WASL,FCGR2C,ZFYVE16,GAB2,FLOT1,LILRB1,RAB31,PACSIN2,SYT11,NEDD4L,SYNE1,LDLRAP1,LYSET,GIT1,APPL2,PIP4P2,VPS11,FERRY3,C…	78/-
DC4_Infected	GO Biological Processes	GO:0030097	hemopoiesis	-24.6103	-20.8679	182,301,302,537,538,604,677,836,843,1436,1514,2124,2146,2207,2213,2353,2355,2908,3071,3428,3561,3688,3716,3717,3953,3956,4286,4615,4643,4853,4891,5238,5293,5295,5788,5795,5880,5925,5926,6237,6461,6522,6648,6688,6693,6788,6850,7048,7248,7305,7409,7482,7538,8111,8651,9258,9846,9935,10006,10014,10312,10320,10370,10859,22890,23094,23335,23411,23601,25946,25976,26253,28962,29887,54502,54838,55526,5697…	JAG1,ANXA1,ANXA2,ATP6AP1,ATP7A,BCL6,ZFP36L1,CASP3,CASP10,CSF1R,CTSL,EVI2B,EZH2,FCER1G,FCGR2B,FOS,FOSL2,NR3C1,NCKAP1L,IFI16,IL2RG,ITGB1,JAK1,JAK2,LEPR,LGALS1,MITF,MYD88,MYO1E,NOTCH2,SLC11A2,PGM3,PIK3CD,PIK3R1,PTPRC,PTPRJ,RAC2,RB1,ARID4A,RRAS,SHB,SLC4A2,SOD2,SPI1,SPN,STK3,SYK,TGFBR2,TSC1,TYROBP,VAV1,WNT2B,ZFP36,GPR68,SOCS1,MFHAS1,GAB2,MAFB,ABI1,HDAC5,TCIRG1,IKZF1,CITED2,LILRB1,ZBTB1,SIPA1L3,WDR7,SI…	139/-
DC4_Infected	Reactome Gene Sets	R-HSA-9012999	RHO GTPase cycle	-23.7863	-20.1409	182,394,537,1535,1536,1730,3071,3688,4296,4688,5295,5337,5880,6655,6793,7074,7409,8027,8773,8826,8976,9341,9414,9462,9475,9732,9748,9815,9826,9938,10006,10134,10160,10211,10254,10409,10458,10602,11188,11329,23092,23191,23268,23433,26092,26286,28964,29062,50618,51347,51566,54438,55114,55701,55843,55914,57498,57522,58480,63916,79180,79658,83478,89846,90627,91010,91544,93663,116985,139818,158747,106…	JAG1,ARHGAP5,ATP6AP1,CYBA,CYBB,DIAPH2,NCKAP1L,ITGB1,MAP3K11,NCF2,PIK3R1,PLD1,RAC2,SOS2,STK10,TIAM1,VAV1,STAM,SNAP23,IQGAP1,WASL,VAMP3,TJP2,RASAL2,ROCK2,DOCK4,SLK,GIT2,ARHGEF11,ARHGAP25,ABI1,BCAP31,FARP1,FLOT1,STAM2,BASP1,BAIAP2,CDC42EP3,NISCH,STK38,ARHGAP26,CYFIP1,DNMBP,RHOQ,TOR1AIP1,ARFGAP3,GIT1,WDR91,ITSN2,TAOK3,ARMCX3,GFOD1,ARHGAP17,ARHGEF40,ARHGAP15,ERBIN,KIDINS220,SRGAP1,RHOU,ELMO2,EFHD2,ARH…	89/-
DC4_Infected	KEGG Pathway	hsa04142	Lysosome	-23.4294	-19.8632	54,410,427,535,537,950,967,968,1075,1200,1497,1508,1514,1519,1520,1657,2517,2581,2760,2799,3074,3482,4126,4758,4864,4891,5538,6272,7805,9114,9516,10312,10577,23312,23335,26503,51606,57192,138050	ACP5,ARSA,ASAH1,ATP6V0A1,ATP6AP1,SCARB2,CD63,CD68,CTSC,TPP1,CTNS,CTSB,CTSL,CTSO,CTSS,DMXL1,FUCA1,GALC,GM2A,GNS,HEXB,IGF2R,MANBA,NEU1,NPC1,SLC11A2,PPT1,SORT1,LAPTM5,ATP6V0D1,LITAF,TCIRG1,NPC2,DMXL2,WDR7,SLC17A5,ATP6V1H,MCOLN1,HGSNAT	39/-
DC4_Infected	GO Biological Processes	GO:0006954	inflammatory response	-20.9668	-17.6224	90,143,301,604,718,836,948,960,968,1230,1234,1436,1535,1536,2212,2213,2353,2355,2896,2908,3055,3148,3428,3554,3556,3683,3688,3689,3717,3965,4035,4064,4069,4615,4671,4851,4853,4973,5293,5547,5724,5732,6279,6280,6283,6369,6622,6850,7132,7133,7305,8111,8773,9034,9103,9252,9258,9839,9867,10014,10312,10392,10800,22933,23166,23646,23765,23780,51157,51776,57118,79792,80149,114609,144811,150372,201294	ACVR1,PARP4,ANXA1,BCL6,C3,CASP3,CD36,CD44,CD68,CCR1,CCR5,CSF1R,CYBA,CYBB,FCGR2A,FCGR2B,FOS,FOSL2,GRN,NR3C1,HCK,HMGB2,IFI16,IL1R1,IL1RAP,ITGAL,ITGB1,ITGB2,JAK2,LGALS9,LRP1,CD180,LYZ,MYD88,NAIP,NOTCH1,NOTCH2,OLR1,PIK3CD,PRCP,PTAFR,PTGER2,S100A8,S100A9,S100A12,CCL24,SNCA,SYK,TNFRSF1A,TNFRSF1B,TYROBP,GPR68,SNAP23,CCRL2,FCGR2C,RPS6KA5,MFHAS1,ZEB2,PJA2,HDAC5,TCIRG1,NOD1,CYSLTR1,SIRT2,STAB1,PLD3,IL17RA,…	77/-
DC4_Infected	GO Biological Processes	GO:0006897	endocytosis	-20.209	-16.906	19,160,301,408,928,948,950,1514,1601,2060,2207,2213,2268,3055,3482,3643,3683,3688,3689,3953,4035,4360,4542,4615,4641,4643,4688,4864,5538,5594,5595,5747,5899,6272,6622,6653,6850,7305,7409,8411,8804,8867,9260,9873,9936,9938,10043,10859,11006,11031,11252,11276,23166,23307,23433,23603,26020,26119,29887,50618,51257,51606,54453,58480,63916,115123,115548,163486,201294,440400,6507,6526,6583,9990,10550,55…	ABCA1,AP2A1,ANXA1,ARRB1,CD9,CD36,SCARB2,CTSL,DAB2,EPS15,FCER1G,FCGR2B,FGR,HCK,IGF2R,INSR,ITGAL,ITGB1,ITGB2,LEPR,LRP1,MRC1,MYO1F,MYD88,MYO1C,MYO1E,NCF2,NPC1,PPT1,MAPK1,MAPK3,PTK2,RALB,SORT1,SNCA,SORL1,SYK,TYROBP,VAV1,EEA1,CREG1,SYNJ1,PDLIM7,FCHSD2,CD302,ARHGAP25,TOM1,LILRB1,LILRB4,RAB31,PACSIN2,SYNRG,STAB1,FKBP15,RHOQ,CORO1C,LRP10,LDLRAP1,SNX10,ITSN2,MARCHF2,ATP6V1H,RIN2,RHOU,ELMO2,MARCHF3,FCHO2,D…	77/-
DC4_Infected	GO Biological Processes	GO:0001819	positive regulation of cytokine production	-19.4802	-16.2497	301,405,718,948,1436,1535,1536,1545,2207,2212,2213,2268,3133,3134,3148,3428,3554,3556,3572,3665,3717,3965,4023,4155,4615,4671,5054,5293,5295,5610,5724,5788,5795,6653,6693,6850,7110,7294,7305,7805,8764,8832,9103,9475,9636,10159,10211,10288,10392,10859,11213,23411,23601,23765,26137,26253,51157,54502,57162,63940,79792,81622,81844,83786,91947,114609,144811,150372,163486,54,7538,10457,11006,23208,2340…	ANXA1,ARNT,C3,CD36,CSF1R,CYBA,CYBB,CYP1B1,FCER1G,FCGR2A,FCGR2B,FGR,HLA-E,HLA-F,HMGB2,IFI16,IL1R1,IL1RAP,IL6ST,IRF7,JAK2,LGALS9,LPL,MBP,MYD88,NAIP,SERPINE1,PIK3CD,PIK3R1,EIF2AK2,PTAFR,PTPRC,PTPRJ,SORL1,SPN,SYK,TMF1,TXK,TYROBP,LAPTM5,TNFRSF14,CD84,FCGR2C,ROCK2,ISG15,ATP6AP2,FLOT1,LILRB2,NOD1,LILRB1,IRAK3,SIRT1,CLEC5A,IL17RA,ZBTB20,CLEC4E,ZNF580,RBM47,PELI1,GPSM3,GSDMD,UNC93B1,TRIM56,FRMD8,ARRDC4,TI…	83/-
DC4_Infected	GO Biological Processes	GO:0009617	response to bacterium	-18.3067	-15.1084	19,54,196,718,824,836,948,968,1234,1439,2207,2213,2268,2289,2353,2355,3032,3055,3133,3148,3454,3717,3965,4023,4064,4069,4360,4615,4671,4851,4853,5054,5594,5595,5724,5732,5836,6035,6039,6279,6280,6283,6622,6648,6693,6850,7110,7132,7133,7538,8564,8764,8934,8976,9516,9636,10014,10068,10133,10288,10392,10859,11213,23097,23166,23729,26253,26503,28964,51257,55577,55603,55914,57162,79792,80149,84419,898…	ABCA1,ACP5,AHR,C3,CAPN2,CASP3,CD36,CD68,CCR5,CSF2RB,FCER1G,FCGR2B,FGR,FKBP5,FOS,FOSL2,HADHB,HCK,HLA-E,HMGB2,IFNAR1,JAK2,LGALS9,LPL,CD180,LYZ,MRC1,MYD88,NAIP,NOTCH1,NOTCH2,SERPINE1,MAPK1,MAPK3,PTAFR,PTGER2,PYGL,RNASE1,RNASE6,S100A8,S100A9,S100A12,SNCA,SOD2,SPN,SYK,TMF1,TNFRSF1A,TNFRSF1B,ZFP36,KMO,TNFRSF14,RAB29,WASL,LITAF,ISG15,HDAC5,IL18BP,OPTN,LILRB2,NOD1,LILRB1,IRAK3,CDK19,STAB1,SHPK,CLEC4E,SLC…	107/-
DC4_Infected	KEGG Pathway	hsa04380	Osteoclast differentiation	-18.2691	-15.1008	54,489,1436,1535,2212,2213,2353,2355,3454,3554,3709,3716,3725,3937,4286,4688,5293,5295,5530,5594,5595,6688,6850,7006,7048,7132,7305,8651,9103,9846,10288,10859,11006,11025,140885	ACP5,ATP2A3,CSF1R,CYBA,FCGR2A,FCGR2B,FOS,FOSL2,IFNAR1,IL1R1,ITPR2,JAK1,JUN,LCP2,MITF,NCF2,PIK3CD,PIK3R1,PPP3CA,MAPK1,MAPK3,SPI1,SYK,TEC,TGFBR2,TNFRSF1A,TYROBP,SOCS1,FCGR2C,GAB2,LILRB2,LILRB1,LILRB4,LILRB3,SIRPA	35/-
DC4_Infected	Reactome Gene Sets	R-HSA-449147	Signaling by Interleukins	-16.6586	-13.6153	301,302,604,836,948,1154,1230,1234,1436,1439,1441,2162,2353,3055,3554,3556,3561,3572,3635,3688,3689,3716,3717,3725,3965,4205,4215,4615,5293,5295,5306,5566,5594,5595,5724,6195,6283,6648,6655,6809,6810,6813,6850,7006,7132,7133,7409,8651,8660,9252,9683,9846,10068,10392,11213,23765,28512,57161,57162,58480,79792,80216,960,2537,3133,3134,3430,3454,3665,5610,5611,5795,6503,6622,6672,7324,7706,8764,9636,…	ANXA1,ANXA2,BCL6,CASP3,CD36,CISH,CCR1,CCR5,CSF1R,CSF2RB,CSF3R,F13A1,FOS,HCK,IL1R1,IL1RAP,IL2RG,IL6ST,INPP5D,ITGB1,ITGB2,JAK1,JAK2,JUN,LGALS9,MEF2A,MAP3K3,MYD88,PIK3CD,PIK3R1,PITPNA,PRKACA,MAPK1,MAPK3,PTAFR,RPS6KA1,S100A12,SOD2,SOS2,STX3,STX4,STXBP2,SYK,TEC,TNFRSF1A,TNFRSF1B,VAV1,SOCS1,IRS2,RPS6KA5,N4BP1,GAB2,IL18BP,NOD1,IRAK3,IL17RA,NKIRAS1,PELI2,PELI1,RHOU,GSDMD,ALPK1,CD44,IFI6,HLA-E,HLA-F,IFI35…	128/-
DC4_Infected	GO Biological Processes	GO:0044248	cellular catabolic process	-16.151	-13.1683	18,221,290,427,823,948,1200,1374,1545,1666,2517,2581,2760,2799,3029,3032,3074,3428,3964,4023,4035,4048,4077,4534,4758,4864,5337,5538,5595,5973,6279,6280,7941,8027,8564,8804,8832,8887,8897,8942,9821,9842,10043,10133,10254,10312,10392,10404,10455,11337,22933,23001,23092,23208,23503,23710,26090,29982,51005,51084,51100,51380,53349,54828,55577,55823,57192,64601,65018,79887,80896,81537,81631,81671,8187…	ABAT,ALDH3B1,ANPEP,ASAH1,CAPN1,CD36,TPP1,CPT1A,CYP1B1,DECR1,FUCA1,GALC,GM2A,GNS,HAGH,HADHB,HEXB,IFI16,LGALS8,LPL,LRP1,LTA4H,NBR1,MTM1,NEU1,NPC1,PLD1,PPT1,MAPK3,RENBP,S100A8,S100A9,PLA2G7,STAM,KMO,CREG1,CD84,TAX1BP1,MTMR3,KYNU,RB1CC1,PLEKHM1,TOM1,OPTN,STAM2,TCIRG1,NOD1,CPQ,ECI2,GABARAP,SIRT2,WDFY3,ARHGAP26,SYT11,ZFYVE26,GABARAPL1,ABHD12,NRBF2,AMDHD2,CRYL1,SH3GLB1,CSAD,ZFYVE1,BCAS3,NAGK,VPS11,MCOLN…	96/-
DC4_Infected	KEGG Pathway	hsa04140	Autophagy - animal	-15.7093	-12.7629	572,1508,1514,4077,5293,5295,5566,5594,5595,6237,7248,8417,8660,8887,8897,9821,9842,10133,10325,11337,22808,23001,23710,29982,51100,53349,55823,58528,64121,64601,64689,81631,81671,89849,140775,19,2859,3611,3725,4205,10123,23178,27128,27185,51665,6035,10226,65018	BAD,CTSB,CTSL,NBR1,PIK3CD,PIK3R1,PRKACA,MAPK1,MAPK3,RRAS,TSC1,STX7,IRS2,TAX1BP1,MTMR3,RB1CC1,PLEKHM1,OPTN,RRAGB,GABARAP,MRAS,WDFY3,GABARAPL1,NRBF2,SH3GLB1,ZFYVE1,VPS11,RRAGD,RRAGC,VPS16,GORASP1,MAP1LC3B,VMP1,ATG16L2,SMCR8,ABCA1,GPR35,ILK,JUN,MEF2A,ARL4C,PASK,CYTH4,DISC1,ASB1,RNASE1,PLIN3,PINK1	48/-
DC4_Infected	GO Biological Processes	GO:0032870	cellular response to hormone stimulus	-15.4859	-12.5564	301,677,687,760,1508,1514,1520,1545,1645,2353,2549,2908,3490,3643,3716,3717,3953,4851,4864,5295,5566,5573,5594,5595,5732,5747,5829,5916,5925,6446,6655,7110,7357,7421,7538,8031,8648,8660,8850,9325,9975,10014,10458,10499,11031,23038,23191,23411,23433,26524,51094,51141,51763,54828,55022,55198,55625,55667,55809,57085,57658,133522,140710,836,1536,1601,1959,2355,3148,4048,5447,5724,5788,6272,7077,7248,…	ANXA1,ZFP36L1,KLF9,CA2,CTSB,CTSL,CTSS,CYP1B1,AKR1C1,FOS,GAB1,NR3C1,IGFBP7,INSR,JAK1,JAK2,LEPR,NOTCH1,NPC1,PIK3R1,PRKACA,PRKAR1A,MAPK1,MAPK3,PTGER2,PTK2,PXN,RARG,RB1,SGK1,SOS2,TMF1,UGCG,VDR,ZFP36,NCOA4,NCOA1,IRS2,KAT2B,TRIP4,NR1D2,HDAC5,BAIAP2,NCOA2,RAB31,WDTC1,CYFIP1,SIRT1,RHOQ,LATS2,ADIPOR1,INSIG2,INPP5K,BCAS3,PID1,APPL2,ZDHHC7,DENND4C,TRERF1,AGTRAP,CALCOCO1,PPARGC1B,MTCL2,CASP3,CYBB,DAB2,EGR2,F…	95/-
DC4_Infected	GO Biological Processes	GO:0030099	myeloid cell differentiation	-15.304	-12.391	302,537,604,836,843,1436,2124,2353,2355,2908,3071,3428,3717,4286,4615,4853,4891,5293,5295,5795,5880,5925,5926,6522,6688,7048,7305,7538,8111,8651,9258,9846,10006,10312,10320,10370,23411,23601,25946,28962,29887,56975,84456,114609,116151,135228	ANXA2,ATP6AP1,BCL6,CASP3,CASP10,CSF1R,EVI2B,FOS,FOSL2,NR3C1,NCKAP1L,IFI16,JAK2,MITF,MYD88,NOTCH2,SLC11A2,PIK3CD,PIK3R1,PTPRJ,RAC2,RB1,ARID4A,SLC4A2,SPI1,TGFBR2,TYROBP,ZFP36,GPR68,SOCS1,MFHAS1,GAB2,ABI1,TCIRG1,IKZF1,CITED2,SIRT1,CLEC5A,ZNF385A,OSTM1,SNX10,FAM20C,L3MBTL3,TIRAP,FAM210B,CD109	46/-
DC4_Infected	GO Biological Processes	GO:0050865	regulation of cell activation	-15.1201	-12.2613	196,301,572,604,677,836,928,1075,2207,2213,2268,2776,2896,3071,3108,3133,3561,3572,3635,3717,3956,3958,3965,4332,4615,5530,5573,5788,5795,5880,6195,6385,6461,6522,6595,6622,6655,6688,6693,6850,7006,7048,7133,7305,7409,7805,7940,8651,8660,8764,8832,9258,9867,10288,10457,10859,10875,11006,22890,23208,23729,55013,56940,57045,57162,80149,84034,114609,140885,146850,150372,54,968,3055,3134,3428,5045,52…	AHR,ANXA1,BAD,BCL6,ZFP36L1,CASP3,CD9,CTSC,FCER1G,FCGR2B,FGR,GNAQ,GRN,NCKAP1L,HLA-DMA,HLA-E,IL2RG,IL6ST,INPP5D,JAK2,LGALS1,LGALS3,LGALS9,MNDA,MYD88,PPP3CA,PRKAR1A,PTPRC,PTPRJ,RAC2,RPS6KA1,SDC4,SHB,SLC4A2,SMARCA2,SNCA,SOS2,SPI1,SPN,SYK,TEC,TGFBR2,TNFRSF1B,TYROBP,VAV1,LAPTM5,LST1,SOCS1,IRS2,TNFRSF14,CD84,MFHAS1,PJA2,LILRB2,GPNMB,LILRB1,FGL2,LILRB4,ZBTB1,SYT11,SHPK,MCUB,DUSP22,TWSG1,PELI1,ZC3H12A,EMI…	174/-
DC4_Infected	GO Biological Processes	GO:0030335	positive regulation of cell migration	-15.1144	-12.2613	90,102,301,394,538,659,1230,1436,1545,1601,2146,2268,2549,2771,2896,3071,3554,3643,3688,3717,3958,3965,4215,4641,4851,5054,5293,5295,5530,5594,5595,5724,5747,5788,5795,5880,6237,6369,6386,6648,6693,6810,7048,7074,7941,8650,8660,8764,9475,9647,9732,10457,10982,23411,23625,51157,54453,54828,56034,57091,57118,57698,63940,79567,79647,80149,114609,158747,604,6809,928,4615,6484,6793,8976,57175	ACVR1,ADAM10,ANXA1,ARHGAP5,ATP7A,BMPR2,CCR1,CSF1R,CYP1B1,DAB2,EZH2,FGR,GAB1,GNAI2,GRN,NCKAP1L,IL1R1,INSR,ITGB1,JAK2,LGALS3,LGALS9,MAP3K3,MYO1C,NOTCH1,SERPINE1,PIK3CD,PIK3R1,PPP3CA,MAPK1,MAPK3,PTAFR,PTK2,PTPRC,PTPRJ,RAC2,RRAS,CCL24,SDCBP,SOD2,SPN,STX4,TGFBR2,TIAM1,PLA2G7,NUMB,IRS2,TNFRSF14,ROCK2,PPM1F,DOCK4,GPNMB,MAPRE2,SIRT1,FAM89B,ZNF580,RIN2,BCAS3,PDGFC,CASS4,CAMK1D,SHTN1,GPSM3,RIPOR1,AKIRIN1,Z…	76/-
DC4_Infected	GO Biological Processes	GO:0002697	regulation of immune effector process	-14.704	-11.891	54,196,301,604,718,948,2213,2242,2268,2896,3071,3133,3134,3554,3689,3958,3965,4615,5724,5788,5880,6280,6461,6688,6693,6810,6813,6850,7133,7305,7409,7805,8417,8764,8832,9516,9846,10392,10859,10875,11006,11213,22890,23411,51465,55198,56940,57102,80149,144811,146850,163486,201294,3055,3428,3635,5045,9636,25939,54625,140775,113,3572,3665,3717	ACP5,AHR,ANXA1,BCL6,C3,CD36,FCGR2B,FES,FGR,GRN,NCKAP1L,HLA-E,HLA-F,IL1R1,ITGB2,LGALS3,LGALS9,MYD88,PTAFR,PTPRC,RAC2,S100A9,SHB,SPI1,SPN,STX4,STXBP2,SYK,TNFRSF1B,TYROBP,VAV1,LAPTM5,STX7,TNFRSF14,CD84,LITAF,GAB2,NOD1,LILRB1,FGL2,LILRB4,IRAK3,ZBTB1,SIRT1,UBE2J1,APPL2,DUSP22,FERRY3,ZC3H12A,LACC1,PIK3R6,DENND1B,UNC13D,HCK,IFI16,INPP5D,FURIN,ISG15,SAMHD1,PARP14,SMCR8,ADCY7,IL6ST,IRF7,JAK2	65/-
DC4_Infected	Reactome Gene Sets	R-HSA-9006934	Signaling by Receptor Tyrosine Kinases	-14.1433	-11.3787	102,160,535,537,1535,1536,1786,1959,2060,2242,2353,2549,3071,3561,3643,3688,3709,3717,4205,4688,5045,5125,5295,5566,5594,5595,5747,5795,5829,5899,5900,6195,6446,6461,7006,7074,7409,8027,8569,8651,8660,8992,9114,9252,9296,9475,9846,10006,10048,10254,10312,10458,10608,23191,51606,55914,56034,57498,63916,64759,161742,253260,182,301,405,824,1200,1666,2022,3490,3725,4641,5530,6386,6595,6648,8411,8650,…	ADAM10,AP2A1,ATP6V0A1,ATP6AP1,CYBA,CYBB,DNMT1,EGR2,EPS15,FES,FOS,GAB1,NCKAP1L,IL2RG,INSR,ITGB1,ITPR2,JAK2,MEF2A,NCF2,FURIN,PCSK5,PIK3R1,PRKACA,MAPK1,MAPK3,PTK2,PTPRJ,PXN,RALB,RALGDS,RPS6KA1,SGK1,SHB,TEC,TIAM1,VAV1,STAM,MKNK1,SOCS1,IRS2,ATP6V0E1,ATP6V0D1,RPS6KA5,ATP6V1F,ROCK2,GAB2,ABI1,RANBP9,STAM2,TCIRG1,BAIAP2,MXD4,CYFIP1,ATP6V1H,ERBIN,PDGFC,KIDINS220,ELMO2,TNS3,SPRED1,RICTOR,JAG1,ANXA1,ARNT,CAP…	87/-
